# Supplementary material for: A new cobalt(II) complex with 5-(4-pyrid­yl)tetra­zole ligands
Source: Acta Crystallogr Sect E Struct Rep Online. 2008 Oct 31;64(Pt 11):m1478. doi: 10.1107/S1600536808034880 (PMC2959662; doi:10.1107/S1600536808034880)
Supplement: Supplementary file 1 [file e-64-m1478-sup1.cif]

##############################################################################
###                                                                        ###
###        Electronic paper (Acta Crystallographica Section E)             ###
###                                                                        ###
##############################################################################
#                                                                            #
# This CIF contains the data in a paper accepted for publication in Acta     #
# Crystallographica Section E. It conforms to the requirements of Notes      #
# for Authors for Section E, and has been peer reviewed under the auspices   #
# of the IUCr Commission on Journals.                                        #
#                                                                            #
# Full details of the Crystallographic Information File format               #
# are given in the paper "The Crystallographic Information File (CIF):       #
# a New Standard Archive File for Crystallography" by S. R. Hall, F. H.      #
# Allen and I. D. Brown [Acta Cryst. (1991), A47, 655-685].                  #
#                                                                            #
# The current version of the core CIF dictionary is obtainable from          #
# ftp://ftp.iucr.org/pub/cif_core.dic. The current version number is 2.4.    #
#                                                                            #
# Software is freely available for graphical display of the structure(s) in  #
# this CIF.  For information consult the CIF home page http://www.iucr.org/  #
# cif/home.html                                                              #
#                                                                            #
# This file may be used for bona fide research purposes within the           #
# scientific community so long as proper attribution is given to the journal # 
# article from which it was obtained.                                        #
#                                                                            #
##############################################################################
                                             
data_I
_audit_creation_method     SHELXL97
_chemical_name_systematic
;
tetraaquabis[5-(4-pyridyl)tetrazolido-\kN^5^]cobalt(II) dihydrate
;
_chemical_name_common     ?
_chemical_formula_moiety     'C12 H16 Co N10 O4, 2(H2 O)'
_chemical_formula_sum     'C12 H20 Co N10 O6'
_chemical_formula_iupac     '[Co (C6 H4 N5)2 (H2 O)4], 2H2 O'
_chemical_formula_weight     459.31
_chemical_melting_point     ?
_symmetry_cell_setting     triclinic
_symmetry_space_group_name_H-M     'P -1'
_symmetry_space_group_name_Hall     '-P 1'
loop_
    _symmetry_equiv_pos_as_xyz
    'x, y, z'
    '-x, -y, -z'
_cell_length_a     7.2087(16)
_cell_length_b     7.8002(17)
_cell_length_c     8.6702(18)
_cell_angle_alpha     91.406(3)
_cell_angle_beta     90.482(3)
_cell_angle_gamma     100.953(3)
_cell_volume     478.45(18)
_cell_formula_units_Z     1
_cell_measurement_reflns_used     1859
_cell_measurement_theta_min     2.66
_cell_measurement_theta_max     26.30
_cell_measurement_temperature     294(2)
_exptl_crystal_description     block
_exptl_crystal_colour     red
_exptl_crystal_size_max     0.20
_exptl_crystal_size_mid     0.20
_exptl_crystal_size_min     0.14
_exptl_crystal_density_diffrn     1.594
_exptl_crystal_density_meas     ?
_exptl_crystal_density_method     'not measured'
_exptl_crystal_F_000     237
_exptl_absorpt_coefficient_mu     0.951
_exptl_absorpt_correction_type     multi-scan
_exptl_absorpt_process_details     '(SADABS; Sheldrick 1996)'
_exptl_absorpt_correction_T_min     0.763
_exptl_absorpt_correction_T_max     0.890
_exptl_special_details
;
;
_diffrn_ambient_temperature     294(2)
_diffrn_radiation_type     MoK\a
_diffrn_radiation_wavelength     0.71073
_diffrn_radiation_source     'fine-focus sealed tube'
_diffrn_radiation_monochromator     graphite
_diffrn_measurement_device_type     'Bruker SMART CCD area-detector'
_diffrn_measurement_method     'phi and omega scans'
_diffrn_detector_area_resol_mean     ?
_diffrn_reflns_number     2456
_diffrn_reflns_av_R_equivalents     0.0131
_diffrn_reflns_av_sigmaI/netI     0.0246
_diffrn_reflns_theta_min     2.35
_diffrn_reflns_theta_max     25.01
_diffrn_reflns_theta_full     25.01
_diffrn_measured_fraction_theta_max     0.994
_diffrn_measured_fraction_theta_full     0.994
_diffrn_reflns_limit_h_min     -5
_diffrn_reflns_limit_h_max     8
_diffrn_reflns_limit_k_min     -8
_diffrn_reflns_limit_k_max     9
_diffrn_reflns_limit_l_min     -10
_diffrn_reflns_limit_l_max     7
_diffrn_standards_number     0
_diffrn_standards_interval_count     .
_diffrn_standards_interval_time     .
_diffrn_standards_decay_%     .
_refine_special_details
;
;
_reflns_number_total     1684
_reflns_number_gt     1562
_reflns_threshold_expression     I>2\s(I)
_refine_ls_structure_factor_coef     Fsqd
_refine_ls_matrix_type     full
_refine_ls_R_factor_all     0.0346
_refine_ls_R_factor_gt     0.0314
_refine_ls_wR_factor_gt     0.0807
_refine_ls_wR_factor_ref     0.0832
_refine_ls_goodness_of_fit_ref     1.119
_refine_ls_restrained_S_all     1.118
_refine_ls_number_reflns     1684
_refine_ls_number_parameters     157
_refine_ls_number_restraints     9
_refine_ls_hydrogen_treatment     mixed
_refine_ls_weighting_scheme     calc
_refine_ls_weighting_details
         'calc w=1/[\s^2^(Fo^2^)+(0.0350P)^2^+2.1646P] where P=(Fo^2^+2Fc^2^)/3'
_atom_sites_solution_hydrogens     geom
_atom_sites_solution_primary     direct
_atom_sites_solution_secondary     difmap
_refine_ls_shift/su_max     0.000
_refine_ls_shift/su_mean     0.000
_refine_diff_density_max     0.493
_refine_diff_density_min     -0.280
_refine_ls_extinction_method     none
_refine_ls_extinction_coef     ?
loop_
    _atom_type_symbol
    _atom_type_description
    _atom_type_scat_dispersion_real
    _atom_type_scat_dispersion_imag
    _atom_type_scat_source
    'C' 'C' 0.0033 0.0016
                         'International Tables Vol C Tables 4.2.6.8 and 6.1.1.4'
    'H' 'H' 0.0000 0.0000
                         'International Tables Vol C Tables 4.2.6.8 and 6.1.1.4'
    'N' 'N' 0.0061 0.0033
                         'International Tables Vol C Tables 4.2.6.8 and 6.1.1.4'
    'O' 'O' 0.0106 0.0060
                         'International Tables Vol C Tables 4.2.6.8 and 6.1.1.4'
    'Co' 'Co' 0.3494 0.9721
                         'International Tables Vol C Tables 4.2.6.8 and 6.1.1.4'
_computing_data_collection     'SMART (Bruker, 1998)'
_computing_cell_refinement     'SAINT (Bruker, 1998)'
_computing_data_reduction     'SAINT (Bruker, 1998)'
_computing_structure_solution     'SHELXTL (Sheldrick, 2008)'
_computing_structure_refinement     'SHELXTL (Sheldrick, 2008)'
_computing_molecular_graphics     'SHELXTL (Sheldrick, 2008)'
_computing_publication_material     'SHELXTL (Sheldrick, 2008)'
loop_
    _atom_site_type_symbol
    _atom_site_label
    _atom_site_fract_x
    _atom_site_fract_y
    _atom_site_fract_z
    _atom_site_U_iso_or_equiv
    _atom_site_adp_type
    _atom_site_calc_flag
    _atom_site_refinement_flags
    _atom_site_occupancy
    _atom_site_disorder_assembly
    _atom_site_disorder_group
    Co Co1 0.5000 0.5000 0.0000 0.02432(16) Uani d S 1 . .
    O O1 0.6737(2) 0.6584(2) 0.16137(19) 0.0330(4) Uani d D 1 . .
    O O2 0.7102(3) 0.3451(2) -0.0278(2) 0.0372(4) Uani d D 1 . .
    N N1 0.3835(3) 0.3267(2) 0.1789(2) 0.0285(4) Uani d . 1 . .
    N N2 0.2607(3) 0.0110(3) 0.6942(2) 0.0334(5) Uani d . 1 . .
    N N3 0.2040(3) -0.1406(3) 0.7653(2) 0.0371(5) Uani d . 1 . .
    N N4 0.1459(3) -0.2640(3) 0.6620(2) 0.0376(5) Uani d . 1 . .
    N N5 0.1617(3) -0.1980(3) 0.5206(2) 0.0343(5) Uani d . 1 . .
    C C1 0.3706(4) 0.3835(3) 0.3237(3) 0.0353(6) Uani d . 1 . .
    H H1 0.3975 0.5034 0.3441 0.042 Uiso calc R 1 . .
    C C2 0.3196(4) 0.2748(3) 0.4445(3) 0.0372(6) Uani d . 1 . .
    H H2 0.3120 0.3213 0.5435 0.045 Uiso calc R 1 . .
    C C3 0.2795(3) 0.0948(3) 0.4185(3) 0.0265(5) Uani d . 1 . .
    C C4 0.2848(5) 0.0366(3) 0.2677(3) 0.0443(7) Uani d . 1 . .
    H H4 0.2542 -0.0823 0.2433 0.053 Uiso calc R 1 . .
    C C5 0.3357(5) 0.1551(3) 0.1530(3) 0.0445(7) Uani d . 1 . .
    H H5 0.3366 0.1127 0.0519 0.053 Uiso calc R 1 . .
    C C6 0.2333(3) -0.0290(3) 0.5441(3) 0.0271(5) Uani d . 1 . .
    O O3 0.0218(2) 0.5988(2) 0.25348(19) 0.0332(4) Uani d D 1 . .
    H H1A 0.670(4) 0.7610(19) 0.197(3) 0.044(8) Uiso d D 1 . .
    H H1B 0.782(3) 0.629(4) 0.170(4) 0.073(12) Uiso d D 1 . .
    H H2A 0.736(4) 0.276(3) 0.040(2) 0.043(8) Uiso d D 1 . .
    H H2B 0.794(3) 0.372(4) -0.096(3) 0.056(10) Uiso d D 1 . .
    H H3A 0.066(4) 0.662(3) 0.332(2) 0.040(8) Uiso d D 1 . .
    H H3B -0.018(4) 0.4918(15) 0.272(3) 0.052(9) Uiso d D 1 . .
loop_
    _atom_site_aniso_label
    _atom_site_aniso_U_11
    _atom_site_aniso_U_22
    _atom_site_aniso_U_33
    _atom_site_aniso_U_12
    _atom_site_aniso_U_13
    _atom_site_aniso_U_23
    Co1 0.0335(3) 0.0211(2) 0.0174(2) 0.00208(17) 0.00210(16) 0.00325(16)
    O1 0.0416(10) 0.0277(9) 0.0283(9) 0.0039(7) -0.0052(7) -0.0036(7)
    O2 0.0474(11) 0.0395(10) 0.0289(10) 0.0169(8) 0.0099(8) 0.0130(8)
    N1 0.0362(10) 0.0248(10) 0.0229(10) 0.0014(8) 0.0022(8) 0.0034(8)
    N2 0.0459(12) 0.0276(11) 0.0247(11) 0.0016(9) -0.0018(9) 0.0068(8)
    N3 0.0489(13) 0.0325(11) 0.0279(11) 0.0019(9) -0.0012(9) 0.0104(9)
    N4 0.0499(13) 0.0291(11) 0.0313(12) -0.0004(9) -0.0018(9) 0.0121(9)
    N5 0.0469(12) 0.0264(11) 0.0267(11) -0.0010(9) -0.0011(9) 0.0078(8)
    C1 0.0497(15) 0.0245(12) 0.0282(13) -0.0019(10) 0.0027(11) 0.0028(10)
    C2 0.0527(16) 0.0340(14) 0.0217(12) -0.0001(11) 0.0022(11) 0.0016(10)
    C3 0.0282(11) 0.0259(12) 0.0245(11) 0.0026(9) 0.0013(9) 0.0063(9)
    C4 0.077(2) 0.0223(13) 0.0296(14) -0.0022(12) 0.0049(13) 0.0022(10)
    C5 0.077(2) 0.0301(14) 0.0217(12) -0.0012(13) 0.0043(12) 0.0026(10)
    C6 0.0280(11) 0.0275(12) 0.0254(11) 0.0040(9) 0.0000(9) 0.0057(9)
    O3 0.0422(10) 0.0260(9) 0.0292(9) 0.0002(8) 0.0012(7) 0.0040(7)
_geom_special_details
;
;
loop_
    _geom_bond_atom_site_label_1
    _geom_bond_atom_site_label_2
    _geom_bond_site_symmetry_2
    _geom_bond_distance
    _geom_bond_publ_flag
    Co1 O1 2_665 2.0855(16) ?
    Co1 O1 . 2.0855(16) ?
    Co1 O2 . 2.1220(17) ?
    Co1 O2 2_665 2.1220(17) ?
    Co1 N1 . 2.1520(19) ?
    Co1 N1 2_665 2.1521(19) ?
    O1 H1A . 0.855(10) ?
    O1 H1B . 0.857(10) ?
    O2 H2A . 0.849(10) ?
    O2 H2B . 0.851(10) ?
    N1 C5 . 1.331(3) ?
    N1 C1 . 1.331(3) ?
    N2 C6 . 1.334(3) ?
    N2 N3 . 1.342(3) ?
    N3 N4 . 1.304(3) ?
    N4 N5 . 1.339(3) ?
    N5 C6 . 1.331(3) ?
    C1 C2 . 1.372(3) ?
    C1 H1 . 0.9300 ?
    C2 C3 . 1.391(3) ?
    C2 H2 . 0.9300 ?
    C3 C4 . 1.377(3) ?
    C3 C6 . 1.471(3) ?
    C4 C5 . 1.378(4) ?
    C4 H4 . 0.9300 ?
    C5 H5 . 0.9300 ?
    O3 H3A . 0.853(10) ?
    O3 H3B . 0.849(10) ?
loop_
    _geom_angle_atom_site_label_1
    _geom_angle_atom_site_label_2
    _geom_angle_atom_site_label_3
    _geom_angle_site_symmetry_1
    _geom_angle_site_symmetry_3
    _geom_angle
    _geom_angle_publ_flag
    O1 Co1 O2 2_665 . 90.42(7) ?
    O1 Co1 O2 . . 89.58(7) ?
    O1 Co1 O2 2_665 2_665 89.58(7) ?
    O1 Co1 O2 . 2_665 90.42(7) ?
    O1 Co1 N1 2_665 . 89.50(7) ?
    O1 Co1 N1 . . 90.50(7) ?
    O2 Co1 N1 . . 87.51(7) ?
    O2 Co1 N1 2_665 . 92.49(7) ?
    O1 Co1 N1 2_665 2_665 90.50(7) ?
    O1 Co1 N1 . 2_665 89.50(7) ?
    O2 Co1 N1 . 2_665 92.49(7) ?
    O2 Co1 N1 2_665 2_665 87.51(7) ?
    Co1 O1 H1A . . 130.6(18) ?
    Co1 O1 H1B . . 112(2) ?
    H1A O1 H1B . . 114.2(17) ?
    Co1 O2 H2A . . 123.1(17) ?
    Co1 O2 H2B . . 118.7(18) ?
    H2A O2 H2B . . 115.9(17) ?
    C5 N1 C1 . . 116.5(2) ?
    C5 N1 Co1 . . 121.48(16) ?
    C1 N1 Co1 . . 121.77(16) ?
    C6 N2 N3 . . 104.82(19) ?
    N4 N3 N2 . . 109.21(19) ?
    N3 N4 N5 . . 109.94(19) ?
    C6 N5 N4 . . 104.62(19) ?
    N1 C1 C2 . . 123.5(2) ?
    N1 C1 H1 . . 118.2 ?
    C2 C1 H1 . . 118.2 ?
    C1 C2 C3 . . 119.9(2) ?
    C1 C2 H2 . . 120.1 ?
    C3 C2 H2 . . 120.1 ?
    C4 C3 C2 . . 116.5(2) ?
    C4 C3 C6 . . 121.0(2) ?
    C2 C3 C6 . . 122.5(2) ?
    C3 C4 C5 . . 119.8(2) ?
    C3 C4 H4 . . 120.1 ?
    C5 C4 H4 . . 120.1 ?
    N1 C5 C4 . . 123.7(2) ?
    N1 C5 H5 . . 118.2 ?
    C4 C5 H5 . . 118.2 ?
    N5 C6 N2 . . 111.4(2) ?
    N5 C6 C3 . . 123.4(2) ?
    N2 C6 C3 . . 125.1(2) ?
    H3A O3 H3B . . 114.8(16) ?
loop_
    _geom_hbond_atom_site_label_D
    _geom_hbond_atom_site_label_H
    _geom_hbond_atom_site_label_A
    _geom_hbond_site_symmetry_A
    _geom_hbond_distance_DH
    _geom_hbond_distance_HA
    _geom_hbond_distance_DA
    _geom_hbond_angle_DHA
    _geom_hbond_publ_flag
    O1 H1A N2 2_666 0.855(10) 1.968(10) 2.795(3) 161.84(3) y
    O1 H1B O3 1_655 0.857(10) 1.930(10)
                                      2.753(3) 161.83(3) y
    O2 H2A N3 2_656 0.849(10) 2.100(10)
                                      2.939(3) 170.66(3) y
    O2 H2B O3 2_665 0.851(3) 1.900(10)
                                     2.745(3) 172.44(3) y
    O3 H3A N5 1_565 0.853(10) 1.990(10)
                                      2.840(3) 177.52(3) y
    O3 H3B N4 2_556 0.849(10) 1.942(10) 2.780(3) 168.93(3) y
data_global
_journal_date_recd_electronic     2008-09-28
_journal_date_accepted     2008-10-27
_journal_name_full     'Acta Crystallographica, Section E'
_journal_year     2008
_journal_volume     64
_journal_issue     11
_journal_page_first     m1478
_journal_page_last     m1478
_journal_paper_category     QM
_journal_coeditor_code     BR2083
_publ_contact_author_name     'Wei-Feng. Zhu'
_publ_contact_author_address
;
Department of  Chemistry,
Nanjing Institute Of Railway Technology,
Suzhou 215137,
People's Republic of China
;
_publ_contact_author_email     szhzhuweifeng@yahoo.cn
_publ_contact_author_fax     '+86 512 67021129'
_publ_contact_author_phone     '+86 512 67021129'
_publ_section_title
;
A new cobalt(II) complex with 5-(4-pyridyl)tetrazole ligands
;
loop_
    _publ_author_name
    _publ_author_address
    'Wei-Feng Zhu'
;
Department of  Chemistry
Nanjing Institute of Railway Technology
Suzhou 215137,
People's Republic of China
;
    'Xing-Fen Zhou'
;
Suzhou Institute of Trade & Commerce
Suzhou 215009,
People's Republic of China
;
