# Supplementary material for: A new cobalt(II) complex with 5-(4-pyrid­yl)tetra­zole ligands
Source: Acta Crystallogr Sect E Struct Rep Online. 2008 Oct 31;64(Pt 11):m1478. doi: 10.1107/S1600536808034880 (PMC2959662; doi:10.1107/S1600536808034880)
Supplement: Supplementary file 2 [file e-64-m1478-Isup2.hkl]

# 
# h,k,l, Fc-squared, Fo-squared, sigma(Fo-squared) and status flag 
# 
data_I
_shelx_title ' 060329B in P-1                   P-1' 
_shelx_refln_list_code          4 
_shelx_F_calc_maximum      123.33 
_exptl_crystal_F_000       237.00 
_reflns_d_resolution_high  0.8407 
 
loop_ 
 _symmetry_equiv_pos_as_xyz 
 'x, y, z' 
 '-x, -y, -z' 
 
_cell_length_a     7.2087 
_cell_length_b     7.8002 
_cell_length_c     8.6702 
_cell_angle_alpha  91.406 
_cell_angle_beta   90.482 
_cell_angle_gamma 100.953 
 
_shelx_F_squared_multiplier     1.000 
 
loop_ 
 _refln_index_h 
 _refln_index_k 
 _refln_index_l 
 _refln_F_squared_calc 
 _refln_F_squared_meas 
 _refln_F_squared_sigma 
 _refln_observed_status 
   1   0   0     1177.34     1192.48     19.78 o 
   2   0   0     2137.68     2310.12     37.84 o 
   3   0   0      210.06      199.03      4.43 o 
   4   0   0      414.14      421.29      6.05 o 
   5   0   0      174.51      180.80      3.43 o 
   6   0   0      215.48      224.99      7.71 o 
   7   0   0        9.83        9.07      1.32 o 
   8   0   0       43.57       41.92      3.02 o 
  -8   1   0       51.79       53.82      2.77 o 
  -7   1   0       28.09       29.00      1.64 o 
  -6   1   0      221.19      225.25      4.31 o 
  -5   1   0        7.05       12.14      1.38 o 
  -4   1   0      231.34      235.28      5.41 o 
  -3   1   0       36.23       36.96      1.56 o 
  -2   1   0    15209.69    15803.06    257.68 o 
  -1   1   0      901.66      941.01     15.74 o 
   0   1   0      222.38      199.63      3.76 o 
   1   1   0      339.04      362.13      6.53 o 
   2   1   0        8.70        9.88      0.66 o 
   3   1   0       25.65       29.59      1.00 o 
   4   1   0      330.97      314.14      4.81 o 
   5   1   0      173.12      166.85      3.29 o 
   6   1   0      269.19      271.89      4.91 o 
   7   1   0       68.03       66.77      3.32 o 
   8   1   0        2.31        4.25      1.75 o 
  -8   2   0      167.62      167.44      4.12 o 
  -7   2   0       43.20       49.07      2.85 o 
  -6   2   0       96.59       83.67      3.30 o 
  -5   2   0        6.84        7.81      1.20 o 
  -4   2   0     2767.66     2858.14     47.52 o 
  -3   2   0      505.55      537.43     10.07 o 
  -2   2   0      666.20      654.60     11.62 o 
  -1   2   0      775.29      733.67     12.82 o 
   0   2   0       76.09       66.25      1.96 o 
   1   2   0      100.39       98.57      1.79 o 
   2   2   0      232.94      198.83      3.03 o 
   3   2   0       32.78       24.23      0.96 o 
   4   2   0      385.78      401.32      5.93 o 
   5   2   0      360.51      382.79      8.68 o 
   6   2   0       39.55       35.44      2.42 o 
   7   2   0       55.90       56.35      3.24 o 
  -8   3   0        0.20        1.78      1.18 o 
  -7   3   0       31.92       31.31      2.32 o 
  -6   3   0      318.36      289.48      7.35 o 
  -5   3   0        7.04        8.80      1.34 o 
  -4   3   0      105.22       92.25      3.10 o 
  -3   3   0     1784.85     1737.69     29.53 o 
  -2   3   0     1357.20     1360.81     23.51 o 
  -1   3   0      273.58      261.31      5.15 o 
   0   3   0      350.03      409.03      4.52 o 
   1   3   0       34.77       44.46      0.95 o 
   2   3   0     1036.48      988.77     12.51 o 
   3   3   0     1207.67     1220.54     22.87 o 
   4   3   0       38.66       38.36      2.20 o 
   5   3   0      110.59      121.35      4.33 o 
   6   3   0       25.66       26.59      2.42 o 
   7   3   0       61.73       69.55      3.73 o 
  -8   4   0       67.43       55.26      3.32 o 
  -7   4   0        7.34        4.25      1.58 o 
  -6   4   0       29.90       26.13      2.02 o 
  -5   4   0      240.20      242.88      6.34 o 
  -4   4   0      217.04      216.69      5.60 o 
  -3   4   0      796.26      868.88     16.12 o 
  -2   4   0       69.38       62.74      2.61 o 
  -1   4   0        6.32       15.37      0.85 o 
   0   4   0       18.10       12.85      1.77 o 
   1   4   0      655.99      682.83      7.38 o 
   2   4   0      218.91      216.31      5.56 o 
   3   4   0      701.58      722.10     14.23 o 
   4   4   0       81.88       80.98      3.46 o 
   5   4   0       84.64       79.40      3.70 o 
   6   4   0       10.23       11.93      2.23 o 
  -7   5   0       36.13       31.35      2.51 o 
  -6   5   0      120.91      115.44      4.39 o 
  -5   5   0      455.74      468.48     10.45 o 
  -4   5   0       15.08       15.98      1.71 o 
  -3   5   0        0.68        2.43      1.11 o 
  -2   5   0       37.66       28.04      1.24 o 
  -1   5   0      522.85      488.86      6.95 o 
   0   5   0       66.82       69.56      3.09 o 
   1   5   0      541.24      561.06      8.04 o 
   2   5   0      194.18      188.25      5.52 o 
   3   5   0      326.81      319.81      8.09 o 
   4   5   0       31.14       35.53      2.61 o 
   5   5   0       31.66       38.36      2.88 o 
   6   5   0        5.44        6.62      2.09 o 
  -7   6   0       61.72       56.18      3.37 o 
  -6   6   0       31.97       30.03      2.61 o 
  -5   6   0      103.18      102.86      4.20 o 
  -4   6   0       45.52       46.93      2.72 o 
  -3   6   0       34.37       33.62      2.37 o 
  -2   6   0        2.61        1.58      1.22 o 
  -1   6   0      472.96      436.50      9.96 o 
   1   6   0      371.78      354.31      5.80 o 
   2   6   0        4.84        4.69      1.68 o 
   3   6   0       39.03       32.25      2.69 o 
   4   6   0       50.29       59.64      3.46 o 
   5   6   0       24.58       31.76      2.91 o 
  -6   7   0       22.41       25.66      2.89 o 
  -5   7   0       61.66       62.68      3.51 o 
  -4   7   0       11.43       14.56      2.09 o 
  -3   7   0      102.26      110.02      4.55 o 
  -2   7   0      116.98      113.94      4.54 o 
  -1   7   0      190.35      183.37      5.94 o 
   0   7   0       64.72       82.99      4.00 o 
   1   7   0      111.91      107.22      4.54 o 
   2   7   0       65.71       72.02      3.89 o 
   3   7   0        9.41       13.55      2.47 o 
   4   7   0       30.08       33.46      2.99 o 
  -5   8   0       44.38       44.59      3.11 o 
  -4   8   0      116.41      121.73      5.33 o 
  -3   8   0       60.77       58.27      3.65 o 
  -2   8   0        6.65        7.87      1.93 o 
  -1   8   0       54.14       55.28      3.41 o 
   0   8   0      136.46      137.75      5.42 o 
   1   8   0       38.98       41.38      3.07 o 
   2   8   0       55.14       56.57      3.60 o 
  -3   9   0       67.11       61.11      3.94 o 
  -2   9   0      113.71      111.08      5.23 o 
  -1   9   0       12.44       13.28      2.62 o 
   0   9   0       44.48       43.28      3.32 o 
   0  -9   1        0.51       -0.96      1.77 o 
   1  -9   1      107.99      117.73      5.50 o 
   2  -9   1      109.27      119.96      5.63 o 
   3  -9   1       22.28       27.87      3.37 o 
  -2  -8   1        2.26        0.44      1.85 o 
  -1  -8   1      189.86      195.82      6.86 o 
   0  -8   1      110.41      110.21      4.84 o 
   1  -8   1       10.36        9.09      2.17 o 
   2  -8   1       13.70       11.16      2.12 o 
   4  -8   1       13.05       13.70      2.39 o 
   5  -8   1       12.73       14.45      2.50 o 
  -4  -7   1        3.30        2.85      2.07 o 
  -3  -7   1      113.86      111.13      5.01 o 
  -2  -7   1        8.93       10.18      2.10 o 
  -1  -7   1        7.67       12.39      2.10 o 
   0  -7   1      126.18      132.61      5.03 o 
   1  -7   1      547.80      519.59     11.98 o 
   2  -7   1        2.37        1.33      1.49 o 
   3  -7   1       13.48       14.78      2.20 o 
   4  -7   1      131.72      131.93      5.03 o 
   5  -7   1      207.28      207.17      6.70 o 
   6  -7   1       11.21       10.76      2.28 o 
  -5  -6   1      201.00      198.22      6.83 o 
  -4  -6   1        6.23        7.41      2.07 o 
  -3  -6   1       33.28       28.60      2.40 o 
  -2  -6   1       10.42       10.42      1.83 o 
  -1  -6   1      735.31      738.71     15.13 o 
   0  -6   1      239.63      253.55      7.18 o 
   1  -6   1      152.45      143.56      4.90 o 
   2  -6   1      110.85      119.01      4.46 o 
   3  -6   1      137.79      136.23      4.82 o 
   4  -6   1       60.30       55.63      3.05 o 
   5  -6   1       76.46       79.87      3.79 o 
   6  -6   1       48.32       45.51      3.13 o 
   7  -6   1        0.45        2.23      1.63 o 
  -6  -5   1        4.70        4.87      2.02 o 
  -5  -5   1       42.78       50.13      3.19 o 
  -4  -5   1        3.45        2.77      1.36 o 
  -3  -5   1      477.43      474.17     10.67 o 
  -2  -5   1      259.39      256.38      6.70 o 
  -1  -5   1      154.52      142.14      2.96 o 
   0  -5   1      375.27      422.28     11.15 o 
   1  -5   1      407.02      403.54      7.17 o 
   2  -5   1      133.38      136.42      4.43 o 
   3  -5   1       57.37       52.15      2.72 o 
   4  -5   1      142.84      134.09      4.47 o 
   5  -5   1       11.43       13.47      1.80 o 
   6  -5   1       76.46       71.50      3.54 o 
   7  -5   1       23.26       25.51      2.39 o 
  -6  -4   1        2.08        0.46      1.63 o 
  -5  -4   1       39.04       40.66      2.59 o 
  -4  -4   1      142.48      134.93      4.55 o 
  -3  -4   1      410.88      404.78      8.96 o 
  -2  -4   1     1052.60     1094.65     14.14 o 
  -1  -4   1      127.34      117.52      2.47 o 
   0  -4   1        0.82        1.79      0.55 o 
   1  -4   1      189.14      178.32      3.26 o 
   2  -4   1     1212.03     1265.52     22.57 o 
   3  -4   1       20.98       16.36      1.52 o 
   4  -4   1      134.39      139.37      4.27 o 
   5  -4   1        4.36       11.18      1.58 o 
   6  -4   1      102.03      110.07      4.19 o 
   7  -4   1       88.46       87.73      4.06 o 
   8  -4   1       49.95       48.43      3.19 o 
  -7  -3   1       20.19       23.05      2.78 o 
  -6  -3   1       27.69       30.54      2.51 o 
  -5  -3   1       22.54       25.69      2.01 o 
  -4  -3   1      549.72      549.17     13.29 o 
  -3  -3   1      478.43      444.13      6.43 o 
  -2  -3   1      464.92      417.73      6.01 o 
  -1  -3   1       84.54       77.73      1.81 o 
   0  -3   1      334.41      358.54      5.15 o 
   1  -3   1       21.29       26.48      1.94 o 
   2  -3   1     1853.96     1959.73     33.16 o 
   3  -3   1      101.73      104.91      3.18 o 
   4  -3   1       72.69       74.80      2.85 o 
   5  -3   1       54.88       70.37      2.96 o 
   6  -3   1      136.02      139.25      4.69 o 
   7  -3   1       77.77       62.79      3.26 o 
   8  -3   1      131.54      117.73      4.84 o 
  -7  -2   1        0.78       -0.71      1.47 o 
  -6  -2   1      257.79      256.44      6.88 o 
  -5  -2   1      204.52      204.80      3.87 o 
  -4  -2   1      265.90      279.42      7.07 o 
  -3  -2   1      146.04      143.19      2.65 o 
  -2  -2   1      703.51      746.30      9.56 o 
  -1  -2   1       12.29        8.15      1.23 o 
   0  -2   1     2363.01     2568.80     30.51 o 
   1  -2   1      161.31      166.42      2.73 o 
   2  -2   1       83.66       77.41      2.26 o 
   3  -2   1      689.15      714.57     13.03 o 
   4  -2   1      323.19      295.57      6.58 o 
   5  -2   1      110.72      100.52      3.46 o 
   6  -2   1      469.31      436.57      9.75 o 
   7  -2   1       36.16       33.27      2.48 o 
   8  -2   1        1.39       -1.06      1.49 o 
  -8  -1   1       16.44       15.93      2.43 o 
  -7  -1   1       22.87       24.07      2.34 o 
  -6  -1   1      272.73      288.56      5.14 o 
  -5  -1   1      430.95      446.93      6.73 o 
  -4  -1   1      318.70      319.76      9.48 o 
  -3  -1   1       76.68       91.70      1.91 o 
  -2  -1   1     1056.18     1069.31     13.12 o 
  -1  -1   1       27.97       20.69      0.66 o 
   0  -1   1      761.51      791.38     13.37 o 
   1  -1   1      435.75      477.00      6.07 o 
   2  -1   1      104.20      126.66      2.94 o 
   3  -1   1      559.85      491.99      9.28 o 
   4  -1   1     2874.88     2911.24     48.37 o 
   5  -1   1      271.18      279.92      6.61 o 
   6  -1   1       16.98       10.10      1.69 o 
   7  -1   1        4.48        2.01      1.23 o 
   8  -1   1       17.21       13.44      1.52 o 
  -8   0   1       38.33       39.14      2.10 o 
  -7   0   1       80.65       78.24      2.50 o 
  -6   0   1      177.18      177.57      3.70 o 
  -5   0   1      170.48      176.41      3.40 o 
  -4   0   1      650.27      633.40      8.55 o 
  -3   0   1      207.56      238.70      3.63 o 
  -2   0   1        0.90        0.65      0.27 o 
  -1   0   1     1898.72     2001.89     33.16 o 
   0   0   1       10.68        5.80      0.22 o 
   1   0   1     1488.61     1377.87     41.30 o 
   2   0   1     3788.79     3890.22     63.13 o 
   3   0   1      360.68      349.85      6.99 o 
   4   0   1        4.70        1.61      0.82 o 
   5   0   1      251.64      243.32      6.09 o 
   6   0   1       35.73       35.63      1.58 o 
   7   0   1       47.75       55.78      3.16 o 
   8   0   1        0.16        0.13      1.55 o 
  -8   1   1       74.40       73.57      2.67 o 
  -7   1   1       71.18       69.81      2.39 o 
  -6   1   1       71.56       64.70      2.46 o 
  -5   1   1        4.93        9.01      1.22 o 
  -4   1   1      313.79      324.52      4.94 o 
  -3   1   1     1395.92     1471.89     24.74 o 
  -2   1   1      716.00      839.72     14.26 o 
  -1   1   1      681.53      736.11      9.01 o 
   0   1   1     6718.67     6318.31     75.21 o 
   1   1   1     1700.43     1629.33     63.34 o 
   2   1   1       32.49       41.70      1.58 o 
   3   1   1      338.29      336.78      6.94 o 
   4   1   1       86.07       94.47      2.06 o 
   5   1   1      437.62      460.99      9.94 o 
   6   1   1        0.88        2.51      1.14 o 
   7   1   1        8.29       12.91      2.09 o 
   8   1   1       37.16       33.08      2.92 o 
  -8   2   1       47.44       41.34      2.13 o 
  -7   2   1        6.32        4.93      1.33 o 
  -6   2   1       48.11       47.69      3.74 o 
  -5   2   1      220.25      220.83      5.47 o 
  -4   2   1       69.64       85.57      2.77 o 
  -3   2   1     1422.87     1572.34     26.51 o 
  -2   2   1     2466.15     2868.31     46.88 o 
  -1   2   1      107.56      148.38      3.34 o 
   0   2   1      286.77      298.06      4.18 o 
   1   2   1     1880.46     1846.56     29.88 o 
   2   2   1      753.78      761.64     11.42 o 
   3   2   1     1011.95     1086.14     21.32 o 
   4   2   1       49.52       56.75      1.64 o 
   5   2   1       11.19       15.54      1.79 o 
   6   2   1      118.63      108.80      4.14 o 
   7   2   1       88.42       91.45      4.09 o 
  -8   3   1       64.14       62.77      2.48 o 
  -7   3   1      150.70      158.36      3.76 o 
  -6   3   1       33.32       27.58      2.04 o 
  -5   3   1      123.91      135.04      4.08 o 
  -4   3   1      380.79      439.51      8.95 o 
  -3   3   1      617.60      686.04     12.61 o 
  -2   3   1      167.33      160.43      4.02 o 
  -1   3   1      688.55      620.54      8.15 o 
   0   3   1       33.71       33.12      1.12 o 
   1   3   1     1582.67     1630.81     21.41 o 
   2   3   1       25.06       12.02      1.80 o 
   3   3   1       97.07       89.82      3.19 o 
   4   3   1      115.80      120.71      4.05 o 
   5   3   1       56.38       57.59      2.94 o 
   6   3   1       64.65       64.64      3.43 o 
   7   3   1      105.83      107.06      4.74 o 
  -8   4   1       10.85        6.30      1.39 o 
  -7   4   1       63.74       74.25      3.53 o 
  -6   4   1      158.01      158.18      4.95 o 
  -5   4   1      134.78      132.54      4.19 o 
  -4   4   1       11.69        9.31      1.26 o 
  -3   4   1      330.37      331.53      5.22 o 
  -2   4   1      481.52      482.03      9.78 o 
  -1   4   1     1313.97     1265.75     15.88 o 
   0   4   1       58.93       91.18      4.35 o 
   1   4   1        7.43        3.02      0.63 o 
   2   4   1      400.92      378.35      5.90 o 
   3   4   1      233.11      216.55      5.83 o 
   4   4   1      161.34      161.36      5.14 o 
   5   4   1       77.33       82.51      3.81 o 
   6   4   1        9.45       12.31      2.05 o 
  -7   5   1       33.07       32.91      2.50 o 
  -6   5   1       58.16       49.05      2.86 o 
  -5   5   1      177.72      173.90      5.22 o 
  -4   5   1      136.22      130.58      4.19 o 
  -3   5   1      237.21      232.94      6.13 o 
  -2   5   1        1.11        2.98      0.75 o 
  -1   5   1       97.58       74.99      2.06 o 
   0   5   1      447.37      443.80      6.64 o 
   1   5   1      111.42      109.64      2.65 o 
   2   5   1      264.55      253.76      4.64 o 
   3   5   1      115.90      111.06      4.25 o 
   4   5   1       34.53       36.06      2.56 o 
   5   5   1       62.02       52.89      3.26 o 
   6   5   1       81.79       76.29      4.06 o 
  -7   6   1        9.77        9.69      2.02 o 
  -6   6   1       95.08       82.80      3.87 o 
  -5   6   1      227.37      216.37      6.34 o 
  -4   6   1       17.58       17.67      1.93 o 
  -3   6   1        1.58        2.56      1.56 o 
  -2   6   1       68.66       66.07      2.19 o 
  -1   6   1      155.15      161.02      3.41 o 
   0   6   1      746.24      727.57     10.24 o 
   1   6   1      130.80      119.73      2.93 o 
   2   6   1       12.20       13.49      1.49 o 
   3   6   1       23.20       22.75      2.47 o 
   4   6   1      110.26       98.16      4.51 o 
   5   6   1       18.30       18.56      2.66 o 
  -6   7   1       11.07        8.88      2.07 o 
  -5   7   1       10.19       12.98      1.93 o 
  -4   7   1       60.65       62.15      2.45 o 
  -3   7   1       17.56       17.31      2.28 o 
  -2   7   1      248.62      231.97      6.88 o 
  -1   7   1      135.51      124.44      4.77 o 
   0   7   1      182.52      186.73      6.18 o 
   1   7   1       35.81       42.90      2.99 o 
   2   7   1       15.51       14.27      2.40 o 
   3   7   1        0.58        0.93      1.72 o 
   4   7   1      163.96      172.52      6.48 o 
  -5   8   1        0.22        1.61      1.58 o 
  -4   8   1      122.02      124.83      5.25 o 
  -3   8   1      120.93      116.72      5.01 o 
  -2   8   1      172.59      164.10      5.93 o 
  -1   8   1       20.09       25.86      2.89 o 
   0   8   1        3.92        3.71      1.79 o 
   1   8   1        0.63        2.17      1.72 o 
   2   8   1      160.66      166.23      6.39 o 
  -3   9   1       70.22       74.58      4.44 o 
  -2   9   1       21.29       22.43      2.85 o 
  -1   9   1        0.30       -1.38      1.91 o 
   0   9   1       40.99       46.33      3.51 o 
   1  -9   2       35.88       36.29      3.18 o 
   2  -9   2        0.29       -2.56      1.71 o 
   3  -9   2       77.24       85.23      4.82 o 
  -2  -8   2       57.79       60.54      3.75 o 
  -1  -8   2      141.92      138.50      5.56 o 
   0  -8   2       24.69       27.92      2.66 o 
   1  -8   2      101.60      112.52      5.00 o 
   2  -8   2       17.74       22.10      2.75 o 
   3  -8   2       19.64       11.08      2.45 o 
   4  -8   2       74.82       72.41      3.92 o 
   5  -8   2      190.79      175.65      6.47 o 
  -4  -7   2       61.27       64.32      3.95 o 
  -3  -7   2       56.03       61.84      3.75 o 
  -2  -7   2       49.91       53.78      3.37 o 
  -1  -7   2      369.82      362.37      9.47 o 
   0  -7   2      126.52      129.07      4.96 o 
   1  -7   2      178.07      164.84      3.82 o 
   2  -7   2        7.71        6.96      1.74 o 
   3  -7   2      304.68      304.64      8.46 o 
   4  -7   2      355.10      342.66      9.07 o 
   5  -7   2       29.94       34.76      2.94 o 
   6  -7   2       17.30       17.96      2.73 o 
  -5  -6   2       30.24       40.72      3.26 o 
  -4  -6   2      119.19      114.02      4.81 o 
  -3  -6   2      430.29      432.20     10.53 o 
  -2  -6   2      103.03       99.10      4.09 o 
  -1  -6   2      367.50      354.20      8.79 o 
   0  -6   2       40.72       40.13      1.80 o 
   1  -6   2      571.98      565.83      8.58 o 
   2  -6   2      594.73      592.05     12.82 o 
   3  -6   2        7.91        5.25      1.47 o 
   4  -6   2      120.64      116.39      4.41 o 
   5  -6   2      132.94      128.45      4.85 o 
   6  -6   2       66.62       64.68      3.64 o 
   7  -6   2        4.63       -0.16      1.72 o 
  -6  -5   2       39.64       43.80      3.34 o 
  -5  -5   2      265.36      262.45      7.59 o 
  -4  -5   2      211.56      202.97      6.16 o 
  -3  -5   2      122.11      124.29      4.49 o 
  -2  -5   2       26.83       24.12      1.54 o 
  -1  -5   2      206.58      204.70      3.91 o 
   0  -5   2      656.54      668.11      9.48 o 
   1  -5   2       83.31       71.25      2.11 o 
   2  -5   2      565.19      572.73      8.51 o 
   3  -5   2      270.59      304.83      7.51 o 
   4  -5   2      123.97      123.85      4.30 o 
   5  -5   2        0.37        4.36      1.45 o 
   6  -5   2       38.68       36.17      2.56 o 
   7  -5   2       17.58       14.54      2.20 o 
  -6  -4   2       89.98       95.13      4.20 o 
  -5  -4   2       91.23       86.91      3.78 o 
  -4  -4   2       54.54       47.49      2.58 o 
  -3  -4   2      439.65      449.28      6.98 o 
  -2  -4   2      676.44      667.40      9.37 o 
  -1  -4   2       35.17       43.61      1.57 o 
   0  -4   2      226.36      222.21      3.98 o 
   1  -4   2      916.26      980.36     12.86 o 
   2  -4   2     1163.95     1266.07     16.31 o 
   3  -4   2      111.46      102.15      3.43 o 
   4  -4   2        8.47        6.64      1.28 o 
   5  -4   2        0.46        0.60      1.09 o 
   6  -4   2       54.38       53.54      2.99 o 
   7  -4   2       91.31       97.23      4.28 o 
   8  -4   2       30.35       32.74      2.92 o 
  -7  -3   2        4.20        1.93      1.71 o 
  -6  -3   2       46.42       47.82      2.77 o 
  -5  -3   2      135.31      142.22      4.65 o 
  -4  -3   2      183.58      184.09      3.63 o 
  -3  -3   2        0.73        1.46      1.64 o 
  -2  -3   2      477.94      485.20      6.97 o 
  -1  -3   2      923.73      947.57     12.26 o 
   0  -3   2      671.14      725.86      9.59 o 
   1  -3   2      421.63      394.80      5.78 o 
   2  -3   2      334.32      356.98      5.38 o 
   3  -3   2      190.45      188.83      4.76 o 
   4  -3   2       29.78       27.13      1.77 o 
   5  -3   2       24.60       26.57      1.88 o 
   6  -3   2       19.54       20.42      1.90 o 
   7  -3   2      147.60      148.72      5.30 o 
   8  -3   2       50.82       52.56      3.30 o 
  -7  -2   2       79.64       86.69      3.98 o 
  -6  -2   2      133.66      132.65      3.26 o 
  -5  -2   2        5.23        4.04      1.19 o 
  -4  -2   2       62.03       61.98      1.84 o 
  -3  -2   2      275.18      284.67      4.45 o 
  -2  -2   2      711.02      734.03     15.56 o 
  -1  -2   2     2250.52     2153.59     25.92 o 
   0  -2   2      402.50      403.13      5.59 o 
   1  -2   2      190.83      176.62      2.95 o 
   2  -2   2       51.72       50.66      2.88 o 
   3  -2   2      168.97      167.35      4.19 o 
   4  -2   2        0.94        0.44      0.68 o 
   5  -2   2      284.12      293.81      7.03 o 
   6  -2   2      107.17      111.32      4.02 o 
   7  -2   2      201.31      204.36      6.23 o 
   8  -2   2       34.75       33.45      2.88 o 
  -8  -1   2       10.02       11.37      2.24 o 
  -7  -1   2        0.92       -0.80      1.00 o 
  -6  -1   2       85.12       91.50      2.57 o 
  -5  -1   2      345.28      364.76      6.36 o 
  -4  -1   2      174.91      173.86      3.20 o 
  -3  -1   2      386.74      354.79      5.13 o 
  -2  -1   2       17.09       11.47      0.62 o 
  -1  -1   2     2923.09     2838.45     54.67 o 
   0  -1   2     1967.40     2163.80     25.83 o 
   1  -1   2       12.62       12.11      0.61 o 
   2  -1   2     1424.50     1473.12     17.92 o 
   3  -1   2      517.10      524.00      9.91 o 
   4  -1   2      438.24      431.94      8.82 o 
   5  -1   2      938.56      947.75     17.59 o 
   6  -1   2      117.35      122.78      4.24 o 
   7  -1   2       14.27       14.45      2.10 o 
   8  -1   2        0.18        2.62      1.72 o 
  -8   0   2       13.33       15.08      2.95 o 
  -7   0   2       54.48       55.95      2.20 o 
  -6   0   2       70.20       66.46      2.12 o 
  -5   0   2      435.11      425.03      6.48 o 
  -4   0   2       28.98       30.00      1.19 o 
  -3   0   2      746.22      771.07     12.28 o 
  -2   0   2      439.78      457.45      5.99 o 
  -1   0   2      548.58      520.80      6.64 o 
   0   0   2       17.84       19.92      0.58 o 
   1   0   2     1195.56     1226.63     33.42 o 
   2   0   2       49.12       49.56      1.00 o 
   3   0   2      908.90      983.96     17.26 o 
   4   0   2      576.39      582.52     11.27 o 
   5   0   2      416.19      395.94      8.74 o 
   6   0   2       33.23       26.76      1.99 o 
   7   0   2        0.54       -0.33      1.31 o 
   8   0   2        2.78        0.62      1.58 o 
  -8   1   2       53.91       53.02      2.40 o 
  -7   1   2      105.74      112.64      3.07 o 
  -6   1   2        3.39        2.25      0.83 o 
  -5   1   2      236.91      253.35     11.52 o 
  -4   1   2      361.92      360.73      5.37 o 
  -3   1   2      503.87      503.32      6.76 o 
  -2   1   2       42.15       35.56      0.91 o 
  -1   1   2     1183.04     1110.82     23.21 o 
   0   1   2       28.35       32.62      1.28 o 
   1   1   2     1268.42     1321.59     16.00 o 
   2   1   2      388.17      339.53     11.91 o 
   3   1   2      503.42      482.57      9.41 o 
   4   1   2      359.93      347.98      7.63 o 
   5   1   2       68.43       71.39      3.05 o 
   6   1   2       26.52       24.98      2.18 o 
   7   1   2       35.42       39.22      2.72 o 
   8   1   2        0.72        0.77      1.79 o 
  -8   2   2       23.05       25.61      1.82 o 
  -7   2   2      103.40       97.23      3.04 o 
  -6   2   2        1.25        1.38      0.79 o 
  -5   2   2        0.66        2.31      0.89 o 
  -4   2   2      306.11      330.13      5.08 o 
  -3   2   2     2568.54     2641.58     47.10 o 
  -2   2   2      197.39      166.42      2.65 o 
  -1   2   2        0.83        1.18      0.40 o 
   0   2   2      121.61      139.30      3.73 o 
   1   2   2      952.10      950.78     22.99 o 
   2   2   2     2421.20     2520.06     30.21 o 
   3   2   2      216.35      212.55      4.09 o 
   4   2   2       59.36       69.00      2.78 o 
   5   2   2       39.25       43.31      2.51 o 
   6   2   2        0.44        1.91      1.30 o 
   7   2   2       26.93       29.75      2.92 o 
  -8   3   2        2.78        1.10      1.19 o 
  -7   3   2        2.14        1.42      1.03 o 
  -6   3   2       91.23       94.42      2.83 o 
  -5   3   2      340.56      353.25      6.55 o 
  -4   3   2      123.72      125.39      2.65 o 
  -3   3   2      338.48      333.03      6.78 o 
  -2   3   2      127.54      126.13      3.40 o 
  -1   3   2       55.10       48.19      1.78 o 
   0   3   2      639.94      684.86      7.26 o 
   1   3   2      263.04      246.72      4.02 o 
   2   3   2     1287.27     1390.00     17.51 o 
   3   3   2      260.23      261.97      4.62 o 
   4   3   2       32.30       32.75      2.12 o 
   5   3   2        0.62        2.64      1.23 o 
   6   3   2      189.05      190.86      6.15 o 
   7   3   2       23.22       30.00      3.10 o 
  -8   4   2       11.10       11.09      1.60 o 
  -7   4   2       82.28       88.50      3.96 o 
  -6   4   2      117.56      123.11      7.52 o 
  -5   4   2      135.42      136.61      4.20 o 
  -4   4   2       52.50       52.61      2.31 o 
  -3   4   2       27.92       27.09      1.23 o 
  -2   4   2      542.35      546.13     10.72 o 
  -1   4   2      121.47      114.90      5.63 o 
   0   4   2     1151.97     1348.89     17.03 o 
   1   4   2      244.50      237.83      4.17 o 
   2   4   2        1.24        1.08      0.69 o 
   3   4   2       31.48       33.02      2.17 o 
   4   4   2      208.00      218.08      6.28 o 
   5   4   2        2.23        3.41      1.44 o 
   6   4   2      184.09      172.93      5.98 o 
  -7   5   2       22.27       25.60      1.87 o 
  -6   5   2      172.55      174.99      5.33 o 
  -5   5   2      157.13      159.97      4.85 o 
  -4   5   2      102.36       97.77      3.48 o 
  -3   5   2       50.11       45.08      2.47 o 
  -2   5   2      465.62      480.59     17.66 o 
  -1   5   2      517.31      506.66      7.58 o 
   0   5   2      202.41      178.27      3.59 o 
   1   5   2       44.91       35.42      2.66 o 
   2   5   2       58.52       60.27      2.08 o 
   3   5   2        1.93        0.62      0.87 o 
   4   5   2      468.31      455.35     10.78 o 
   5   5   2      137.80      131.26      5.11 o 
  -7   6   2       49.54       57.55      2.50 o 
  -6   6   2       81.25       87.95      3.83 o 
  -5   6   2        1.98       -0.27      1.17 o 
  -4   6   2      134.94      122.18      4.33 o 
  -3   6   2       24.67       23.38      1.42 o 
  -2   6   2       68.18       54.27      2.00 o 
  -1   6   2      278.74      265.52      4.89 o 
   0   6   2      197.73      204.63      4.46 o 
   1   6   2        5.25        3.93      1.01 o 
   2   6   2      324.54      296.85      5.51 o 
   3   6   2      140.86      141.00      5.22 o 
   4   6   2       17.01       15.97      2.39 o 
   5   6   2       24.76       27.93      3.07 o 
  -6   7   2       19.75       17.34      2.34 o 
  -5   7   2        7.50        9.61      1.85 o 
  -4   7   2       59.70       55.96      2.70 o 
  -3   7   2      145.92      147.94      5.31 o 
  -2   7   2       42.79       44.73      2.83 o 
  -1   7   2        1.67        2.81      1.50 o 
   0   7   2      383.63      361.48      6.70 o 
   1   7   2      160.35      149.17      3.62 o 
   2   7   2        6.70       10.32      2.81 o 
   3   7   2       34.34       40.44      3.35 o 
  -5   8   2       19.25       23.14      2.66 o 
  -4   8   2       25.23       25.12      2.97 o 
  -3   8   2       46.59       43.87      3.18 o 
  -2   8   2      219.11      209.65      6.89 o 
  -1   8   2       62.32       50.41      3.27 o 
   0   8   2        1.79        1.55      1.69 o 
   1   8   2       69.98       68.00      4.03 o 
   2   8   2       34.60       37.95      3.34 o 
  -2   9   2       10.99        9.14      2.20 o 
  -1   9   2       29.22       30.30      2.94 o 
  -2  -8   3      140.85      135.15      5.74 o 
  -1  -8   3       44.34       47.17      3.26 o 
   0  -8   3      286.87      296.83      8.71 o 
   1  -8   3       34.11       33.39      2.97 o 
   2  -8   3        8.83        9.77      2.39 o 
   3  -8   3       24.75       23.11      3.02 o 
   4  -8   3       48.43       50.49      3.35 o 
  -3  -7   3        1.54        1.68      1.83 o 
  -2  -7   3      305.61      318.71      8.80 o 
  -1  -7   3      173.70      175.41      5.98 o 
   0  -7   3      182.55      202.02      4.42 o 
   1  -7   3       58.37       56.88      2.28 o 
   2  -7   3        0.45        1.37      1.42 o 
   3  -7   3       22.24       23.17      2.77 o 
   4  -7   3      155.42      164.11      5.79 o 
   5  -7   3      165.38      187.65      6.56 o 
   6  -7   3       74.44       83.92      4.44 o 
  -4  -6   3      266.76      260.93      7.73 o 
  -3  -6   3      169.18      187.14      6.07 o 
  -2  -6   3      205.40      214.47      6.40 o 
  -1  -6   3      145.67      150.08      3.56 o 
   0  -6   3       15.51       16.49      2.58 o 
   1  -6   3       18.92       16.88      2.76 o 
   2  -6   3       99.14       99.54      4.35 o 
   3  -6   3      208.40      213.10      6.43 o 
   4  -6   3      288.58      306.55      8.14 o 
   5  -6   3       71.07       73.87      3.75 o 
   6  -6   3        1.55        1.31      1.72 o 
   7  -6   3       43.96       33.86      3.10 o 
  -5  -5   3       29.09       36.25      2.83 o 
  -4  -5   3      236.20      235.72      6.77 o 
  -3  -5   3      552.56      555.38     12.03 o 
  -2  -5   3       59.33       64.26      2.28 o 
  -1  -5   3      140.76      141.24      3.27 o 
   0  -5   3        0.68       -0.07      0.68 o 
   1  -5   3      595.25      582.82      8.64 o 
   2  -5   3     1042.27     1022.32     13.90 o 
   3  -5   3      174.78      167.58      3.71 o 
   4  -5   3       16.45       14.78      1.82 o 
   5  -5   3      172.86      161.63      5.37 o 
   6  -5   3       84.93       80.81      3.90 o 
   7  -5   3       19.73       20.34      2.70 o 
  -6  -4   3       35.96       35.22      2.78 o 
  -5  -4   3      259.65      263.35      7.13 o 
  -4  -4   3      160.77      165.89      4.22 o 
  -3  -4   3       31.67       27.75      1.62 o 
  -2  -4   3        0.65        2.01      1.41 o 
  -1  -4   3      170.46      167.32      3.39 o 
   0  -4   3      396.73      387.85      6.01 o 
   1  -4   3      438.54      397.41      6.20 o 
   2  -4   3      110.82      109.01      2.65 o 
   3  -4   3     1004.26     1039.40     19.11 o 
   4  -4   3       33.10       28.04      2.01 o 
   5  -4   3        7.63       14.05      1.80 o 
   6  -4   3       28.20       30.70      2.47 o 
   7  -4   3       82.15       83.54      4.08 o 
  -7  -3   3      136.40      135.53      5.17 o 
  -6  -3   3      140.97      142.60      4.90 o 
  -5  -3   3       58.37       58.69      2.12 o 
  -4  -3   3        1.20        1.49      2.23 o 
  -3  -3   3      203.92      198.80      3.77 o 
  -2  -3   3      241.18      232.26      4.65 o 
  -1  -3   3      234.01      199.32      3.84 o 
   0  -3   3       19.60        9.33      0.83 o 
   1  -3   3     2339.52     2492.49     30.24 o 
   2  -3   3      367.66      404.79      6.06 o 
   3  -3   3      230.27      213.23      3.89 o 
   4  -3   3       15.01       14.70      1.58 o 
   5  -3   3       62.93       60.92      2.89 o 
   6  -3   3       18.63       19.21      2.07 o 
   7  -3   3       90.97       89.01      4.08 o 
   8  -3   3       18.25       17.97      2.61 o 
  -7  -2   3       46.51       54.96      3.26 o 
  -6  -2   3       54.09       56.58      2.14 o 
  -5  -2   3      290.13      283.31      8.43 o 
  -4  -2   3        3.11        1.60      0.73 o 
  -3  -2   3       27.32       37.22      1.37 o 
  -2  -2   3       22.74       15.98      0.92 o 
  -1  -2   3     5156.98     5479.57     64.46 o 
   0  -2   3     1337.83     1600.37     19.64 o 
   1  -2   3      176.18      144.28      2.60 o 
   2  -2   3       33.45       44.99      2.54 o 
   3  -2   3      163.96      154.45      2.99 o 
   4  -2   3      201.95      202.37      5.20 o 
   5  -2   3      280.01      282.56      6.92 o 
   6  -2   3       31.50       29.37      2.10 o 
   7  -2   3        3.74        2.66      1.39 o 
   8  -2   3       17.95       19.47      2.56 o 
  -7  -1   3      129.09      131.11      3.91 o 
  -6  -1   3       63.46       69.66      2.29 o 
  -5  -1   3       14.37       16.32      1.55 o 
  -4  -1   3        5.83        3.69      0.73 o 
  -3  -1   3      820.09      824.82     10.66 o 
  -2  -1   3      928.30      987.64     12.36 o 
  -1  -1   3     2315.12     2165.56     25.93 o 
   0  -1   3      340.70      358.84      4.98 o 
   1  -1   3       18.83       22.53      0.70 o 
   2  -1   3        3.97       13.40      1.94 o 
   3  -1   3      525.50      534.74      7.40 o 
   4  -1   3      591.96      593.27     11.54 o 
   5  -1   3       78.75       78.97      3.13 o 
   6  -1   3       25.24       26.64      2.04 o 
   7  -1   3       45.49       51.17      2.97 o 
   8  -1   3       42.15       43.49      3.19 o 
  -8   0   3       39.67       40.48      3.37 o 
  -7   0   3        2.29        4.06      1.14 o 
  -6   0   3        1.58        1.67      0.85 o 
  -5   0   3      256.82      254.74      4.44 o 
  -4   0   3      542.09      567.78      7.87 o 
  -3   0   3      988.43     1012.43     17.78 o 
  -2   0   3      225.38      207.60      3.05 o 
  -1   0   3        1.38        2.77      0.66 o 
   0   0   3      144.57      135.62      1.79 o 
   1   0   3      528.05      555.98      5.95 o 
   2   0   3      829.54      869.60     15.48 o 
   3   0   3       85.54       85.60      1.99 o 
   4   0   3      327.65      316.87      7.02 o 
   5   0   3      181.29      190.92      5.28 o 
   6   0   3       53.22       57.02      2.86 o 
   7   0   3        3.87        5.14      1.72 o 
   8   0   3       40.06       32.31      2.97 o 
  -8   1   3       15.22       22.16      2.96 o 
  -7   1   3       23.69       24.46      1.75 o 
  -6   1   3       34.89       35.06      1.59 o 
  -5   1   3      243.86      255.94      4.43 o 
  -4   1   3      628.30      654.09      8.85 o 
  -3   1   3      253.20      258.51      3.90 o 
  -2   1   3       29.62       22.17      0.70 o 
  -1   1   3      108.34      109.83      1.73 o 
   0   1   3     1110.47     1179.54     23.35 o 
   1   1   3      960.37      927.16      9.52 o 
   2   1   3     1618.03     1621.07     16.21 o 
   3   1   3      124.65      138.15      2.80 o 
   4   1   3       10.84       12.08      1.41 o 
   5   1   3       12.00       10.15      1.50 o 
   6   1   3      211.30      208.55      6.13 o 
   7   1   3       19.74       19.90      2.36 o 
  -8   2   3       43.98       39.87      3.30 o 
  -7   2   3       71.00       75.57      4.00 o 
  -6   2   3       88.47       95.75      3.11 o 
  -5   2   3       24.57       27.10      1.27 o 
  -4   2   3      178.42      178.75      3.24 o 
  -3   2   3       91.27       91.81      2.71 o 
  -2   2   3      739.07      739.93      9.39 o 
  -1   2   3        1.35        0.21      0.99 o 
   0   2   3     1161.52     1220.70     15.42 o 
   1   2   3      823.77      818.71      9.72 o 
   2   2   3      356.40      343.63      5.26 o 
   3   2   3       18.37       17.24      1.08 o 
   4   2   3      200.36      202.19      5.39 o 
   5   2   3        4.15        3.71      1.19 o 
   6   2   3      177.69      169.71      5.49 o 
   7   2   3       46.11       48.17      3.13 o 
  -8   3   3       34.56       40.17      3.43 o 
  -7   3   3       45.79       47.06      3.37 o 
  -6   3   3       85.19       81.50      2.42 o 
  -5   3   3        2.13        2.20      0.72 o 
  -4   3   3      164.96      167.84      6.39 o 
  -3   3   3       38.77       37.38      1.24 o 
  -2   3   3     1140.27     1180.41     22.91 o 
  -1   3   3      354.96      335.29      4.08 o 
   0   3   3      112.69      113.79      1.82 o 
   1   3   3      187.25      172.70      4.96 o 
   2   3   3      729.71      710.83      9.79 o 
   3   3   3        2.91        0.96      0.68 o 
   4   3   3      189.90      188.60      5.42 o 
   5   3   3       53.96       50.90      2.83 o 
   6   3   3        5.17        4.65      1.52 o 
  -7   4   3       13.85       16.42      2.61 o 
  -6   4   3      173.37      172.82      4.28 o 
  -5   4   3       20.38       18.55      1.95 o 
  -4   4   3       99.55       95.74      2.34 o 
  -3   4   3       27.95       20.98      1.11 o 
  -2   4   3      303.81      277.91      4.43 o 
  -1   4   3      967.05      928.24      9.94 o 
   0   4   3      639.89      682.06      7.53 o 
   1   4   3       48.04       50.09      1.77 o 
   2   4   3      168.35      165.57      3.50 o 
   3   4   3      123.57      129.75      3.17 o 
   4   4   3       15.28       15.78      1.93 o 
   5   4   3      146.55      139.69      5.03 o 
   6   4   3       54.07       56.87      3.40 o 
  -7   5   3        7.23        4.66      1.85 o 
  -6   5   3       70.11       55.45      2.16 o 
  -5   5   3       40.24       38.13      1.71 o 
  -4   5   3       62.38       63.45      2.01 o 
  -3   5   3      284.70      275.83      4.74 o 
  -2   5   3      335.95      327.09      4.38 o 
  -1   5   3       68.04       68.02      1.59 o 
   0   5   3      289.28      316.06      5.44 o 
   1   5   3       11.48       15.15      1.30 o 
   2   5   3       12.04       10.68      1.26 o 
   3   5   3      352.69      346.58      6.22 o 
   4   5   3      133.01      135.99      5.11 o 
   5   5   3       26.42       27.74      2.56 o 
  -6   6   3       28.44       32.85      2.67 o 
  -5   6   3      250.33      266.90      5.08 o 
  -4   6   3      145.47      153.95      3.44 o 
  -3   6   3       18.35       15.67      1.05 o 
  -2   6   3       92.56       97.92      2.11 o 
  -1   6   3       41.20       49.53      2.02 o 
   0   6   3        2.46        3.39      0.98 o 
   1   6   3      348.00      338.30      6.04 o 
   2   6   3       22.92       27.92      1.72 o 
   3   6   3       42.74       44.08      2.14 o 
   4   6   3      160.93      164.32      5.98 o 
  -6   7   3       12.30       20.47      2.66 o 
  -5   7   3       24.24       26.61      2.04 o 
  -4   7   3      108.76       97.73      2.34 o 
  -3   7   3       46.95       47.38      2.28 o 
  -2   7   3        0.48        0.68      1.01 o 
  -1   7   3      167.57      151.36      3.74 o 
   0   7   3        2.04        1.42      1.04 o 
   1   7   3       65.35       69.07      2.55 o 
   2   7   3      224.19      223.10      4.92 o 
   3   7   3      165.07      159.49      4.21 o 
  -4   8   3       15.18       13.77      2.47 o 
  -3   8   3      163.53      172.13      6.20 o 
  -2   8   3        2.19        2.15      1.74 o 
  -1   8   3        3.89        1.14      1.72 o 
   0   8   3      121.42      132.26      5.41 o 
   1   8   3      213.95      204.85      7.03 o 
  -1  -8   4      132.16      137.63      5.61 o 
   0  -8   4       42.15       43.53      3.43 o 
   1  -8   4        6.63        6.79      1.40 o 
   2  -8   4      103.63      104.61      3.42 o 
   3  -8   4      106.52      102.78      3.43 o 
   4  -8   4       80.09       76.89      4.11 o 
  -3  -7   4      110.91      114.87      4.93 o 
  -2  -7   4        9.54       14.56      2.48 o 
  -1  -7   4       21.82       26.86      2.80 o 
   0  -7   4      205.51      212.40      4.69 o 
   1  -7   4      210.22      212.10      4.76 o 
   2  -7   4      106.67      107.12      3.45 o 
   3  -7   4       86.53       83.60      2.91 o 
   4  -7   4       16.11       16.41      2.37 o 
   5  -7   4       27.02       29.09      3.07 o 
  -4  -6   4       35.11       40.99      3.00 o 
  -3  -6   4       75.45       73.28      3.71 o 
  -2  -6   4       73.32       71.66      2.57 o 
  -1  -6   4       89.06       79.14      4.17 o 
   0  -6   4      194.80      183.19      4.08 o 
   1  -6   4      453.13      454.09      7.55 o 
   2  -6   4        4.31        3.79      1.00 o 
   3  -6   4       55.51       50.24      2.11 o 
   4  -6   4       11.93       12.96      2.04 o 
   5  -6   4       45.04       56.34      3.29 o 
   6  -6   4       86.93      102.81      4.71 o 
  -5  -5   4       64.99       67.09      3.64 o 
  -4  -5   4      124.12      119.28      4.62 o 
  -3  -5   4      161.61      157.12      3.84 o 
  -2  -5   4       70.33       67.34      2.40 o 
  -1  -5   4      161.04      154.80      3.79 o 
   0  -5   4        1.85        0.71      0.81 o 
   1  -5   4      728.16      735.10     10.62 o 
   2  -5   4      139.08      142.64      3.44 o 
   3  -5   4        8.31        8.10      1.90 o 
   4  -5   4       35.52       36.17      2.43 o 
   5  -5   4       89.22      104.39      4.28 o 
   6  -5   4       48.28       52.99      3.30 o 
   7  -5   4      132.66      129.79      5.31 o 
  -5  -4   4       47.03       47.61      2.91 o 
  -4  -4   4       22.91       27.33      2.61 o 
  -3  -4   4      169.01      170.63      3.81 o 
  -2  -4   4       29.74       31.16      1.66 o 
  -1  -4   4      900.30      949.46     12.88 o 
   0  -4   4       64.25       67.64      2.77 o 
   1  -4   4       22.65       19.08      1.26 o 
   2  -4   4      301.52      302.90      5.87 o 
   3  -4   4      119.28      120.88      2.96 o 
   4  -4   4       21.88       20.34      1.88 o 
   5  -4   4      288.28      272.04      7.22 o 
   6  -4   4      107.08      107.54      4.39 o 
   7  -4   4        6.98        6.97      1.87 o 
  -6  -3   4       42.13       40.80      3.24 o 
  -5  -3   4       43.89       51.55      2.06 o 
  -4  -3   4        0.72       -0.10      0.82 o 
  -3  -3   4      523.27      493.20      7.46 o 
  -2  -3   4      270.95      268.12      4.69 o 
  -1  -3   4      266.31      255.63      4.42 o 
   0  -3   4      363.64      382.83      5.86 o 
   1  -3   4       22.34       27.82      1.28 o 
   2  -3   4       50.16       43.15      1.93 o 
   3  -3   4     1038.14     1072.71     14.19 o 
   4  -3   4      400.33      386.33      8.60 o 
   5  -3   4       10.18       10.04      1.50 o 
   6  -3   4       55.46       51.20      2.96 o 
   7  -3   4        4.48        5.15      1.72 o 
  -7  -2   4       33.59       31.92      3.05 o 
  -6  -2   4       58.41       55.99      3.43 o 
  -5  -2   4      200.95      211.45      4.18 o 
  -4  -2   4        8.85        6.99      0.95 o 
  -3  -2   4       50.48       46.72      2.16 o 
  -2  -2   4      945.83      890.86     11.66 o 
  -1  -2   4      106.22       85.49      1.97 o 
   0  -2   4      197.25      185.62      3.26 o 
   1  -2   4      386.93      406.77      4.73 o 
   2  -2   4      278.69      262.05      3.40 o 
   3  -2   4      141.72      145.76      2.98 o 
   4  -2   4      697.80      689.75     13.37 o 
   5  -2   4       11.81       11.76      1.58 o 
   6  -2   4        2.70        1.88      1.38 o 
   7  -2   4       12.22       10.62      2.01 o 
  -7  -1   4       19.59       12.96      2.34 o 
  -6  -1   4        7.19        4.90      1.79 o 
  -5  -1   4       99.63       96.12      2.50 o 
  -4  -1   4      521.47      475.53      6.91 o 
  -3  -1   4        2.21       -0.08      0.50 o 
  -2  -1   4      339.50      282.62      4.28 o 
  -1  -1   4      712.78      712.12     10.61 o 
   0  -1   4      648.11      656.31      7.05 o 
   1  -1   4       31.63       28.77      0.87 o 
   2  -1   4      782.52      774.30      9.64 o 
   3  -1   4        6.94        3.38      0.52 o 
   4  -1   4      161.13      149.71      4.22 o 
   5  -1   4      122.17      118.16      3.97 o 
   6  -1   4      151.41      140.10      4.79 o 
   7  -1   4        0.37        0.73      1.34 o 
  -7   0   4        3.77        0.90      1.55 o 
  -6   0   4      111.54      109.43      4.49 o 
  -5   0   4       38.25       37.86      2.50 o 
  -4   0   4      619.80      593.19      8.18 o 
  -3   0   4      375.21      389.72      5.99 o 
  -2   0   4      172.45      141.19      4.73 o 
  -1   0   4        1.86        2.89      0.82 o 
   0   0   4     1490.26     1603.57     21.88 o 
   1   0   4       22.74       12.13      0.60 o 
   2   0   4      108.76       89.62      1.64 o 
   3   0   4      194.41      187.36      2.77 o 
   4   0   4      637.95      616.00     12.01 o 
   5   0   4       19.38       18.34      1.77 o 
   6   0   4       15.33       14.08      1.83 o 
   7   0   4       43.08       43.60      2.92 o 
  -7   1   4        2.07        5.30      1.98 o 
  -6   1   4       68.60       73.46      3.68 o 
  -5   1   4      121.52      124.56      4.54 o 
  -4   1   4      559.71      575.95      7.94 o 
  -3   1   4      360.78      403.07      5.60 o 
  -2   1   4      482.13      456.11      9.50 o 
  -1   1   4      447.86      523.27     10.45 o 
   0   1   4        3.79        1.33      0.53 o 
   1   1   4     1308.62     1283.88     13.12 o 
   2   1   4     2108.67     2258.00     22.40 o 
   3   1   4        9.10        8.18      0.89 o 
   4   1   4        1.16        0.34      0.70 o 
   5   1   4      103.13       95.30      3.60 o 
   6   1   4      121.46      112.25      4.32 o 
   7   1   4       37.33       44.77      3.08 o 
  -7   2   4       47.39       50.36      3.43 o 
  -6   2   4      115.68      116.85      4.82 o 
  -5   2   4      125.40      129.73      4.69 o 
  -4   2   4      438.68      441.25      6.38 o 
  -3   2   4        1.74        0.54      0.66 o 
  -2   2   4        9.91       29.39      1.82 o 
  -1   2   4      213.92      189.82      2.95 o 
   0   2   4     1287.01     1448.09     14.67 o 
   1   2   4      304.53      310.26      3.91 o 
   2   2   4      251.52      238.17      3.17 o 
   3   2   4      222.73      236.67      5.90 o 
   4   2   4       29.83       30.96      1.58 o 
   5   2   4       70.69       71.84      3.21 o 
   6   2   4       36.12       39.82      2.67 o 
   7   2   4       32.57       36.01      2.94 o 
  -7   3   4      121.10      129.60      5.41 o 
  -6   3   4      250.28      250.58      7.51 o 
  -5   3   4        4.27        4.47      1.41 o 
  -4   3   4       35.81       38.26      2.43 o 
  -3   3   4      141.72      127.84      2.46 o 
  -2   3   4      706.59      747.01     13.54 o 
  -1   3   4      239.61      252.68      3.37 o 
   0   3   4      148.41      155.21      2.89 o 
   1   3   4      414.34      429.72      6.48 o 
   2   3   4      130.39      131.82      2.98 o 
   3   3   4      282.63      296.17      5.87 o 
   4   3   4       12.27       13.85      1.33 o 
   5   3   4       25.09       21.94      2.02 o 
   6   3   4       64.01       69.16      3.59 o 
  -7   4   4       39.63       40.91      3.40 o 
  -6   4   4       21.41       26.30      2.56 o 
  -5   4   4       84.05       93.91      3.98 o 
  -4   4   4       15.02       17.02      1.83 o 
  -3   4   4        1.94        3.14      0.68 o 
  -2   4   4      186.74      187.97      3.39 o 
  -1   4   4     1043.91     1032.27     18.27 o 
   0   4   4      272.17      248.86      4.52 o 
   1   4   4      310.79      305.29      5.27 o 
   2   4   4        4.90        2.61      1.84 o 
   3   4   4       28.78       25.26      2.33 o 
   4   4   4      142.77      143.79      3.66 o 
   5   4   4      104.82       96.69      4.17 o 
   6   4   4        0.50       -1.90      1.45 o 
  -7   5   4       38.40       49.41      3.64 o 
  -6   5   4       27.57       29.10      2.83 o 
  -5   5   4        8.53        9.52      1.77 o 
  -4   5   4        1.59        5.11      1.33 o 
  -3   5   4      164.48      152.30      4.58 o 
  -2   5   4      331.03      317.11      4.38 o 
  -1   5   4     1127.02     1104.69     14.84 o 
   0   5   4       10.09        7.52      1.42 o 
   1   5   4       11.28        9.86      1.26 o 
   2   5   4       27.50       28.27      1.84 o 
   3   5   4      146.28      136.73      3.55 o 
   4   5   4       24.50       24.08      3.63 o 
   5   5   4       94.07       87.81      4.27 o 
  -6   6   4        5.85        7.07      1.96 o 
  -5   6   4       39.35       36.40      2.78 o 
  -4   6   4      207.82      202.32      5.94 o 
  -3   6   4      674.84      626.43      9.49 o 
  -2   6   4       16.04       16.21      1.69 o 
  -1   6   4        0.82       -0.34      0.88 o 
   0   6   4       43.23       41.24      1.99 o 
   1   6   4       54.86       56.71      2.28 o 
   2   6   4       11.60       15.90      3.07 o 
   3   6   4      151.79      149.45      3.97 o 
   4   6   4       42.69       45.03      3.74 o 
  -5   7   4      238.17      206.65      6.45 o 
  -4   7   4       85.85       81.42      2.68 o 
  -3   7   4       55.03       55.58      3.60 o 
  -2   7   4       26.45       30.34      4.54 o 
  -1   7   4        0.78        0.74      3.15 o 
   0   7   4        4.43        2.47      1.20 o 
   1   7   4      180.37      185.92      4.45 o 
   2   7   4       80.58       83.15      2.97 o 
   3   7   4       29.04       32.69      2.19 o 
  -1   8   4       20.99       22.56      2.69 o 
   0   8   4       41.93       47.67      2.55 o 
   1   8   4       63.46       67.54      2.83 o 
   0  -8   5       17.10       19.23      5.15 o 
   1  -8   5      134.97      151.65      4.25 o 
   2  -8   5        3.41        2.43      1.36 o 
   3  -8   5      111.01      114.78      3.63 o 
  -2  -7   5        2.21        2.01      1.85 o 
  -1  -7   5      130.01      134.29      3.73 o 
   0  -7   5       19.76       18.49      1.74 o 
   1  -7   5      263.13      257.20      6.39 o 
   2  -7   5       80.53       89.65      3.05 o 
   3  -7   5        7.69        5.86      1.28 o 
   4  -7   5       76.09       86.69      4.25 o 
   5  -7   5       72.57       71.94      4.05 o 
  -3  -6   5      138.32      147.42      5.30 o 
  -2  -6   5        0.55        0.72      1.49 o 
  -1  -6   5      169.99      169.69      4.05 o 
   0  -6   5      133.25      132.62      3.47 o 
   1  -6   5       79.79       76.49      2.64 o 
   2  -6   5      294.22      292.45      5.71 o 
   3  -6   5       54.35       56.77      2.32 o 
   4  -6   5       20.90       17.47      2.12 o 
   5  -6   5       41.07       36.58      2.94 o 
   6  -6   5       98.37       90.10      4.44 o 
  -4  -5   5       28.44       30.07      3.51 o 
  -3  -5   5      307.25      276.67      6.94 o 
  -2  -5   5       77.05       73.27      2.56 o 
  -1  -5   5        0.97       -1.93      2.36 o 
   0  -5   5      382.35      392.55      6.63 o 
   1  -5   5      212.25      181.01      3.96 o 
   2  -5   5       29.32       30.38      3.03 o 
   3  -5   5      106.35      100.29      2.86 o 
   4  -5   5       53.49       47.09      2.14 o 
   5  -5   5        4.46        3.83      1.47 o 
   6  -5   5      122.43      125.94      5.01 o 
  -5  -4   5      144.59      143.59      6.02 o 
  -4  -4   5       34.25       32.69      3.41 o 
  -3  -4   5        1.50        4.07      1.60 o 
  -2  -4   5      536.55      553.36      8.55 o 
  -1  -4   5       88.42       80.78      2.46 o 
   0  -4   5       39.62       39.01      4.09 o 
   1  -4   5      322.99      313.96      5.42 o 
   2  -4   5      252.05      236.78      4.48 o 
   3  -4   5        2.83        1.54      0.79 o 
   4  -4   5      181.69      187.25      4.12 o 
   5  -4   5        6.59        6.73      1.56 o 
   6  -4   5       89.84       96.11      4.20 o 
   7  -4   5       77.38       82.09      4.24 o 
  -6  -3   5       83.51       80.30      4.46 o 
  -5  -3   5        0.55       -1.80      1.58 o 
  -4  -3   5      113.09      111.90      4.74 o 
  -3  -3   5        1.45        0.03      1.56 o 
  -2  -3   5      350.88      331.17      5.57 o 
  -1  -3   5      965.20      962.35     12.90 o 
   0  -3   5      200.43      204.21      3.83 o 
   1  -3   5       98.78       96.48      2.36 o 
   2  -3   5      311.68      313.10      5.21 o 
   3  -3   5       67.00       66.72      2.09 o 
   4  -3   5      396.87      403.92     11.43 o 
   5  -3   5      179.48      184.69      5.53 o 
   6  -3   5       13.66       11.05      1.88 o 
   7  -3   5        0.18       -2.16      1.44 o 
  -6  -2   5      138.33      140.88      5.58 o 
  -5  -2   5        1.75        1.00      1.64 o 
  -4  -2   5       77.64       83.73      3.83 o 
  -3  -2   5      265.93      265.29      7.24 o 
  -2  -2   5      294.15      292.46      4.71 o 
  -1  -2   5       76.11       74.79      2.25 o 
   0  -2   5      625.70      674.84     13.63 o 
   1  -2   5       22.18       25.46      0.95 o 
   2  -2   5      322.25      326.58      4.19 o 
   3  -2   5      670.39      683.61      7.78 o 
   4  -2   5      221.20      232.66      4.41 o 
   5  -2   5       11.31        7.63      1.45 o 
   6  -2   5        9.62       11.10      1.82 o 
   7  -2   5        5.78        6.04      1.79 o 
  -7  -1   5        0.25        2.77      1.90 o 
  -6  -1   5       52.46       52.81      3.41 o 
  -5  -1   5      120.49      125.05      4.79 o 
  -4  -1   5       84.70       87.49      3.90 o 
  -3  -1   5       54.05       57.08      3.11 o 
  -2  -1   5      516.72      498.85     11.00 o 
  -1  -1   5       12.50       13.10      1.74 o 
   0  -1   5      639.02      687.76      9.28 o 
   1  -1   5      843.53      840.79      9.04 o 
   2  -1   5      123.31      108.25      1.97 o 
   3  -1   5       92.57       96.00      2.29 o 
   4  -1   5      117.48      109.80      2.20 o 
   5  -1   5       27.26       31.16      2.12 o 
   6  -1   5        6.24        2.17      1.28 o 
   7  -1   5       36.77       34.37      2.69 o 
  -7   0   5        1.12        0.44      1.79 o 
  -6   0   5        4.38        4.05      1.69 o 
  -5   0   5       94.47       96.90      4.20 o 
  -4   0   5      668.65      637.53     13.63 o 
  -3   0   5      102.34       86.64      3.54 o 
  -2   0   5      110.93      104.61      3.78 o 
  -1   0   5      313.51      285.80      7.03 o 
   0   0   5      258.83      254.33      4.04 o 
   1   0   5      901.41      921.84     13.77 o 
   2   0   5      261.21      245.26      3.38 o 
   3   0   5        3.78        3.93      1.62 o 
   4   0   5       14.64       10.66      1.78 o 
   5   0   5      116.99      113.20      3.94 o 
   7   0   5       94.10       90.61      4.20 o 
  -7   1   5       13.56       10.43      2.24 o 
  -6   1   5       74.98       78.44      4.05 o 
  -5   1   5       74.23       79.78      3.75 o 
  -4   1   5      314.26      317.43      8.06 o 
  -3   1   5      478.40      464.23     10.29 o 
  -2   1   5        7.53       11.74      1.50 o 
  -1   1   5      312.25      313.38      7.30 o 
   0   1   5      461.25      447.22      5.21 o 
   1   1   5      430.67      407.00      4.93 o 
   2   1   5       17.89       24.03      1.39 o 
   3   1   5       50.32       52.15      1.40 o 
   4   1   5      175.20      179.79      4.47 o 
   5   1   5      245.01      216.01      6.04 o 
   6   1   5       11.46        9.71      1.99 o 
   7   1   5       55.98       55.47      3.53 o 
  -7   2   5       50.24       61.22      3.98 o 
  -6   2   5       81.81       87.59      4.33 o 
  -5   2   5      122.70      130.00      4.88 o 
  -4   2   5       11.04       12.30      1.75 o 
  -3   2   5      420.35      403.28      9.23 o 
  -2   2   5      407.94      397.46      8.80 o 
  -1   2   5      299.75      285.95      5.82 o 
   0   2   5       72.91      101.75      1.85 o 
   1   2   5      199.22      185.96      2.81 o 
   2   2   5      341.73      347.08      5.56 o 
   3   2   5      228.11      206.21      7.84 o 
   4   2   5        0.62        0.89      1.16 o 
   5   2   5      198.97      198.05      5.88 o 
   6   2   5      123.68      113.64      4.58 o 
  -7   3   5      115.32      130.35      5.80 o 
  -6   3   5       39.32       46.25      3.38 o 
  -5   3   5       88.90      106.07      4.46 o 
  -4   3   5       44.77       43.88      2.67 o 
  -3   3   5      204.41      212.17      5.88 o 
  -2   3   5       28.90       25.24      1.90 o 
  -1   3   5      488.97      456.46      7.05 o 
   0   3   5      128.86      136.86      2.33 o 
   1   3   5       12.08        9.18      1.01 o 
   2   3   5        1.06        0.14      0.78 o 
   3   3   5      540.13      541.24      8.33 o 
   4   3   5      405.23      418.75      7.15 o 
   5   3   5       77.13       77.99      3.64 o 
   6   3   5       12.08       11.68      2.09 o 
  -7   4   5       64.60       71.80      4.33 o 
  -6   4   5       86.35       83.02      4.25 o 
  -5   4   5       69.30       79.34      3.86 o 
  -4   4   5        4.07        3.40      1.44 o 
  -3   4   5      195.78      184.47      5.41 o 
  -2   4   5      289.70      291.76      5.26 o 
  -1   4   5       67.61       69.66      2.16 o 
   0   4   5       25.01       22.19      1.71 o 
   1   4   5      182.39      187.74      3.91 o 
   2   4   5      603.90      596.58      9.04 o 
   3   4   5      406.71      413.64      7.04 o 
   4   4   5        3.38        1.99      1.09 o 
   5   4   5        7.73        4.25      1.64 o 
  -6   5   5        1.69        3.40      1.88 o 
  -5   5   5      133.12      153.44      5.52 o 
  -4   5   5      127.55      121.67      4.46 o 
  -3   5   5        2.69        4.90      1.36 o 
  -2   5   5       12.54       12.30      2.87 o 
  -1   5   5      134.90      150.22      5.61 o 
   0   5   5      655.36      687.78     22.42 o 
   1   5   5      417.79      417.49      7.74 o 
   2   5   5       14.52       13.52      2.14 o 
   3   5   5        1.18       -0.48      0.99 o 
   4   5   5       50.82       54.00      3.85 o 
  -5   6   5       20.67       24.55      2.56 o 
  -4   6   5        8.23        8.33      1.83 o 
  -3   6   5       20.51       26.94      2.91 o 
  -2   6   5      220.88      229.63      7.37 o 
  -1   6   5      238.77      248.90      7.87 o 
   0   6   5       73.75       70.47      4.02 o 
   1   6   5       13.87       17.30      1.79 o 
   2   6   5      102.13      104.34      3.30 o 
   3   6   5        3.87        3.92      1.34 o 
  -4   7   5      166.54      149.10      5.83 o 
  -3   7   5      123.16      116.60      5.30 o 
  -2   7   5       13.41       10.31      2.48 o 
  -1   7   5        2.98        2.88      2.02 o 
   0   7   5      189.01      201.37      7.00 o 
   1   7   5       45.42       48.28      2.44 o 
   2   7   5       19.74       19.62      1.98 o 
  -1  -7   6        0.91        6.20      2.17 o 
   0  -7   6      178.86      192.27      5.11 o 
   1  -7   6      129.88      133.62      3.84 o 
   2  -7   6       39.15       41.34      2.38 o 
   3  -7   6       45.88       44.87      2.32 o 
   4  -7   6       38.93       39.31      2.31 o 
  -3  -6   6        0.37        0.73      2.39 o 
  -2  -6   6       81.15       82.20      4.62 o 
  -1  -6   6       26.35       31.46      3.00 o 
   0  -6   6      168.51      166.43      4.04 o 
   1  -6   6      393.67      375.70      6.80 o 
   2  -6   6       93.37      103.74      3.11 o 
   3  -6   6       90.39       84.76      3.63 o 
   4  -6   6       71.87       72.31      2.73 o 
   5  -6   6      108.78      118.86      4.95 o 
  -4  -5   6       67.17       67.39      4.79 o 
  -3  -5   6       19.85       19.70      3.08 o 
  -2  -5   6      214.55      206.82      7.37 o 
  -1  -5   6      465.48      440.84     11.40 o 
   0  -5   6      105.03      119.50      3.16 o 
   1  -5   6       74.78       61.79      2.30 o 
   2  -5   6      233.29      233.06      4.74 o 
   3  -5   6      111.83      118.27      7.63 o 
   4  -5   6       42.72       47.55      4.33 o 
   5  -5   6       24.53       30.40      2.56 o 
   6  -5   6       39.73       35.12      2.91 o 
  -5  -4   6        5.93        3.37      2.37 o 
  -4  -4   6       64.08       61.65      4.43 o 
  -3  -4   6      553.62      514.20     13.21 o 
  -2  -4   6      316.67      304.67      9.06 o 
  -1  -4   6       15.76        9.55      2.36 o 
   0  -4   6      142.31      150.95      4.51 o 
   1  -4   6       28.89       26.39      2.13 o 
   2  -4   6      113.62      111.12      6.65 o 
   3  -4   6      194.52      185.44      4.04 o 
   4  -4   6       79.89       78.92      2.60 o 
   5  -4   6       71.57       63.47      3.24 o 
   6  -4   6       24.82       20.00      2.54 o 
  -5  -3   6      223.10      209.31      7.27 o 
  -4  -3   6       51.95       47.36      3.64 o 
  -3  -3   6        3.10        2.56      1.87 o 
  -2  -3   6      545.24      523.67     12.90 o 
  -1  -3   6      156.25      145.54      5.67 o 
   0  -3   6       10.27       10.56      2.04 o 
   1  -3   6       22.88       20.71      1.57 o 
   2  -3   6       56.17       51.06      1.85 o 
   3  -3   6      608.56      621.73     10.33 o 
   4  -3   6      216.64      217.58      4.47 o 
   5  -3   6        0.32        3.38      1.38 o 
   6  -3   6        5.25        2.80      1.60 o 
  -6  -2   6       30.62       27.81      3.10 o 
  -5  -2   6       48.34       48.07      3.45 o 
  -4  -2   6      318.28      287.88      8.24 o 
  -3  -2   6      107.81      104.87      4.52 o 
  -2  -2   6       28.06       26.52      2.81 o 
  -1  -2   6       53.90       51.58      3.51 o 
   0  -2   6        0.67       -0.03      1.45 o 
   1  -2   6      680.77      697.21      7.88 o 
   2  -2   6      355.92      380.42      4.87 o 
   3  -2   6      108.59      107.13      2.72 o 
   4  -2   6       91.51       90.25      2.53 o 
   5  -2   6      109.56      107.36      3.94 o 
   6  -2   6        1.83        1.63      1.30 o 
  -6  -1   6      138.20      134.41      5.58 o 
  -5  -1   6      279.84      281.18      8.24 o 
  -4  -1   6      136.55      129.94      5.03 o 
  -3  -1   6        0.66        0.02      1.23 o 
  -2  -1   6      253.72      242.14      7.07 o 
  -1  -1   6      554.10      543.80     12.49 o 
   0  -1   6      833.90      921.98     17.80 o 
   1  -1   6      566.65      554.09      8.46 o 
   2  -1   6      142.72      139.98      3.22 o 
   3  -1   6      146.98      142.10      2.54 o 
   4  -1   6        8.28        6.21      0.79 o 
   5  -1   6       97.06       93.50      3.68 o 
   6  -1   6        2.09        2.94      1.50 o 
  -6   0   6       62.10       63.37      3.87 o 
  -5   0   6       30.96       34.27      2.86 o 
  -4   0   6       28.09       27.17      2.54 o 
  -3   0   6      225.74      223.97      6.54 o 
  -2   0   6       82.66       78.91      3.60 o 
  -1   0   6      320.36      285.31      7.62 o 
   0   0   6      617.43      642.22      9.69 o 
   1   0   6      871.73      900.48     28.72 o 
   2   0   6       39.24       40.93      1.67 o 
   3   0   6       35.28       34.04      1.27 o 
   4   0   6        7.89        6.06      1.45 o 
   5   0   6      134.25      134.06      4.51 o 
   6   0   6       77.66       76.82      3.65 o 
  -7   1   6       24.36       26.02      3.48 o 
  -6   1   6       24.68       24.91      2.94 o 
  -5   1   6       61.41       70.47      3.84 o 
  -4   1   6       66.93       68.79      3.41 o 
  -3   1   6      225.47      209.81      6.16 o 
  -2   1   6      251.01      245.43      6.64 o 
  -1   1   6      537.35      550.48      8.49 o 
   0   1   6      218.70      232.70      8.27 o 
   1   1   6      271.31      273.63      6.83 o 
   2   1   6        0.73        1.52      0.73 o 
   3   1   6      104.92      100.36      2.63 o 
   4   1   6       42.07       43.10      1.85 o 
   5   1   6       16.30       15.76      1.48 o 
   6   1   6      100.61      102.70      4.27 o 
  -6   2   6       15.12       18.59      2.69 o 
  -5   2   6        5.07        9.69      1.96 o 
  -4   2   6       47.25       49.03      2.94 o 
  -3   2   6      448.72      437.04     10.12 o 
  -2   2   6      471.47      458.68     10.31 o 
  -1   2   6      233.53      220.47      4.41 o 
   0   2   6        2.17        1.51      0.91 o 
   1   2   6      150.77      149.82      3.54 o 
   2   2   6       86.40       84.99      2.36 o 
   3   2   6        7.14        7.36      1.16 o 
   4   2   6      156.82      150.45      3.61 o 
   5   2   6       85.56       85.40      2.80 o 
   6   2   6       13.77       13.86      2.21 o 
  -6   3   6       30.52       35.38      3.27 o 
  -5   3   6       61.24       64.38      3.59 o 
  -4   3   6       84.18       72.87      3.56 o 
  -3   3   6      151.86      140.72      4.73 o 
  -2   3   6      274.61      281.97      5.27 o 
  -1   3   6      337.92      335.76      5.93 o 
   0   3   6       17.03       17.70      1.52 o 
   1   3   6       38.78       35.41      2.96 o 
   2   3   6      206.48      197.85      4.06 o 
   3   3   6      141.52      135.29      3.38 o 
   4   3   6       57.72       56.12      2.32 o 
   5   3   6       48.42       47.75      2.33 o 
  -6   4   6       66.56       73.60      4.27 o 
  -5   4   6       51.03       57.25      3.56 o 
  -4   4   6       99.64       98.73      4.25 o 
  -3   4   6      157.55      157.46      5.11 o 
  -2   4   6      114.86      112.34      3.03 o 
  -1   4   6        2.35        1.60      1.49 o 
   0   4   6      118.86      129.90      5.34 o 
   1   4   6        1.76        2.80      1.56 o 
   2   4   6       42.56       42.19      3.24 o 
   3   4   6      180.45      174.39      4.11 o 
   4   4   6      367.71      349.55      6.63 o 
  -5   5   6      121.08      119.38      4.95 o 
  -4   5   6       85.59       78.20      3.68 o 
  -3   5   6        1.50        1.51      1.00 o 
  -2   5   6       70.47       78.20      4.24 o 
  -1   5   6        0.49       -1.34      1.56 o 
   0   5   6       29.16       34.82      3.15 o 
   1   5   6      123.11      127.08      5.41 o 
   2   5   6      446.86      450.04     11.73 o 
   3   5   6       72.27       75.12      2.82 o 
   4   5   6        5.98        6.61      1.49 o 
  -5   6   6       23.45       25.54      2.83 o 
  -4   6   6      129.80      129.78      5.63 o 
  -3   6   6        1.69        3.68      1.93 o 
  -2   6   6        1.60       -1.30      1.63 o 
  -1   6   6       18.46       17.59      2.75 o 
   0   6   6      384.12      429.15     11.62 o 
   1   6   6      170.00      183.14      6.77 o 
   2   6   6       28.74       30.13      3.00 o 
  -3   7   6        6.94        6.45      2.43 o 
  -2   7   6       77.09       86.12      4.82 o 
  -1   7   6       56.45       53.19      3.84 o 
   0   7   6       56.82       65.28      4.28 o 
  -2  -6   7       35.62       40.25      3.56 o 
  -1  -6   7        5.50        8.57      2.50 o 
   0  -6   7      153.11      154.30      6.20 o 
   1  -6   7       94.18       89.90      4.84 o 
   2  -6   7       49.57       48.92      3.68 o 
   3  -6   7       94.88       95.70      3.11 o 
   4  -6   7       26.96       29.21      2.31 o 
  -3  -5   7       36.19       42.54      4.08 o 
  -2  -5   7      198.69      197.29      7.54 o 
  -1  -5   7       49.16       54.38      3.79 o 
   0  -5   7       24.14       27.33      3.29 o 
   1  -5   7      313.29      275.93      8.55 o 
   2  -5   7       96.52       99.30      4.76 o 
   3  -5   7        7.80        9.31      1.36 o 
   4  -5   7        6.89        9.06      1.42 o 
   5  -5   7       68.31       78.61      3.90 o 
  -4  -4   7       43.66       40.94      3.78 o 
  -3  -4   7       61.79       59.14      4.27 o 
  -2  -4   7      144.27      122.38      5.83 o 
  -1  -4   7      544.75      509.95     13.09 o 
   0  -4   7       13.24       14.54      2.36 o 
   1  -4   7        0.63        0.96      1.55 o 
   2  -4   7       51.60       58.04      3.70 o 
   3  -4   7      319.68      334.12      6.08 o 
   4  -4   7       63.44       67.80      2.51 o 
   5  -4   7        0.28        7.18      1.85 o 
  -5  -3   7       12.12       14.78      2.85 o 
  -4  -3   7       23.43       21.20      3.38 o 
  -3  -3   7      435.94      424.81     11.81 o 
  -2  -3   7       92.29       96.27      5.11 o 
  -1  -3   7       85.36       83.37      4.68 o 
   0  -3   7       34.76       39.96      3.30 o 
   1  -3   7      228.23      247.88      7.62 o 
   2  -3   7       83.23       77.16      3.98 o 
   3  -3   7       15.29       12.80      2.31 o 
   4  -3   7        2.29        2.72      0.97 o 
   5  -3   7      244.29      239.96      6.75 o 
   6  -3   7       30.75       24.25      2.69 o 
  -5  -2   7      307.42      304.51      9.20 o 
  -4  -2   7       44.96       44.09      3.64 o 
  -3  -2   7       52.95       52.73      3.87 o 
  -2  -2   7       70.37       66.26      4.11 o 
  -1  -2   7      494.69      475.20     12.20 o 
   0  -2   7      155.97      162.74      6.10 o 
   1  -2   7       15.07       18.23      2.48 o 
   2  -2   7       15.47       17.66      2.37 o 
   3  -2   7      592.61      593.42     13.56 o 
   4  -2   7      176.85      172.31      3.83 o 
   5  -2   7       20.93       24.01      2.26 o 
   6  -2   7       27.78       24.86      2.66 o 
  -6  -1   7       11.42        8.82      2.48 o 
  -5  -1   7      129.53      144.29      5.91 o 
  -4  -1   7      198.33      180.54      6.34 o 
  -3  -1   7      320.59      294.73      8.47 o 
  -2  -1   7       26.24       28.61      2.94 o 
  -1  -1   7       76.15       75.41      2.67 o 
   0  -1   7        3.56        2.31      1.12 o 
   1  -1   7     1001.82      994.11     14.06 o 
   2  -1   7      222.92      226.64      4.66 o 
   3  -1   7       17.33       17.47      1.54 o 
   4  -1   7       87.20       81.79      2.06 o 
   5  -1   7       53.41       53.33      2.91 o 
   6  -1   7       79.21       79.31      3.84 o 
  -6   0   7       52.84       59.31      4.02 o 
  -5   0   7      301.12      315.67      9.23 o 
  -4   0   7      196.04      171.67      6.07 o 
  -3   0   7       55.76       59.70      3.40 o 
  -2   0   7       53.60       55.83      3.35 o 
  -1   0   7      437.62      415.24      7.25 o 
   0   0   7      497.05      524.65      8.62 o 
   1   0   7      219.69      208.63      4.54 o 
   2   0   7      161.11      174.00      3.97 o 
   3   0   7        2.93        3.39      1.22 o 
   4   0   7      174.72      169.61      3.76 o 
   5   0   7       78.57       81.44      2.73 o 
   6   0   7        2.76        0.84      1.75 o 
  -6   1   7       95.39       86.58      4.69 o 
  -5   1   7       22.27       24.75      2.92 o 
  -4   1   7        1.32        1.80      1.66 o 
  -3   1   7      233.71      218.69      6.69 o 
  -2   1   7      263.98      254.12      7.26 o 
  -1   1   7       98.21       95.08      2.93 o 
   0   1   7      200.26      210.69      4.66 o 
   1   1   7       30.35       31.89      2.64 o 
   2   1   7      467.47      460.07     13.23 o 
   3   1   7       65.50       69.11      3.73 o 
   4   1   7        1.98        2.67      1.71 o 
   5   1   7       35.67       30.55      1.88 o 
  -6   2   7        3.75        7.27      2.47 o 
  -5   2   7       12.23       18.34      2.66 o 
  -4   2   7       45.11       50.11      3.22 o 
  -3   2   7       95.80       91.21      4.02 o 
  -2   2   7      323.72      325.87      8.41 o 
  -1   2   7       47.83       44.96      2.13 o 
   0   2   7      384.76      362.10      6.64 o 
   1   2   7       19.04       17.18      2.53 o 
   2   2   7       26.43       37.31      2.91 o 
   3   2   7      170.55      162.25      6.02 o 
   4   2   7      145.97      143.77      5.75 o 
   5   2   7        9.70        7.88      1.45 o 
  -6   3   7       35.91       43.55      3.64 o 
  -5   3   7        1.81        1.31      1.82 o 
  -4   3   7       30.15       29.39      2.75 o 
  -3   3   7       75.07       72.57      3.56 o 
  -2   3   7      690.17      644.21     10.08 o 
  -1   3   7       40.67       37.37      2.01 o 
   0   3   7        0.51        0.47      1.64 o 
   1   3   7      110.27      110.89      4.92 o 
   2   3   7      246.57      250.01      7.87 o 
   3   3   7        4.14        5.01      1.99 o 
   4   3   7       33.63       34.90      3.18 o 
  -5   4   7       47.92       46.95      3.38 o 
  -4   4   7      273.47      251.91      7.49 o 
  -3   4   7       21.02       21.62      1.78 o 
  -2   4   7       17.96       23.23      1.81 o 
  -1   4   7      156.86      152.16      5.96 o 
   0   4   7      139.54      148.81      5.98 o 
   1   4   7        1.73        1.17      1.80 o 
   2   4   7       60.32       64.37      4.03 o 
   3   4   7       34.71       30.89      2.96 o 
   4   4   7       11.06       12.30      2.48 o 
  -4   5   7       49.02       46.13      3.19 o 
  -3   5   7       58.74       63.32      4.02 o 
  -2   5   7       11.23       13.74      2.50 o 
  -1   5   7        4.75        3.73      2.17 o 
   0   5   7      126.78      144.70      6.15 o 
   1   5   7      100.17      103.46      5.07 o 
   2   5   7        7.19        6.50      2.40 o 
   3   5   7       29.48       17.74      2.72 o 
  -3   6   7        0.26       -1.49      1.94 o 
  -2   6   7       20.70       23.65      3.27 o 
  -1   6   7      107.43      122.11      5.91 o 
   0   6   7       56.32       65.08      4.32 o 
   1   6   7       66.33       60.35      4.32 o 
   1  -6   8       40.11       42.52      3.62 o 
  -2  -5   8       26.79       26.32      3.75 o 
  -1  -5   8       15.09       16.80      2.89 o 
   0  -5   8        8.72       14.13      2.64 o 
   1  -5   8      157.98      155.84      6.51 o 
   2  -5   8       89.90       80.48      4.54 o 
   3  -5   8      130.22      127.25      5.77 o 
  -3  -4   8       38.05       37.91      4.44 o 
  -2  -4   8       81.89       87.00      5.30 o 
  -1  -4   8      121.59      126.25      6.02 o 
   0  -4   8        8.74        8.47      2.23 o 
   1  -4   8      100.14      106.53      5.11 o 
   2  -4   8      202.67      216.39      7.63 o 
   3  -4   8      167.78      163.16      6.39 o 
   4  -4   8        1.89        3.11      1.94 o 
  -4  -3   8       32.27       31.90      4.32 o 
  -3  -3   8       38.94       44.50      3.95 o 
  -2  -3   8       21.37       19.55      3.35 o 
  -1  -3   8      129.74      124.55      5.96 o 
   0  -3   8      242.56      254.56      8.30 o 
   1  -3   8      205.29      205.97      7.16 o 
   2  -3   8       42.20       50.99      3.71 o 
   3  -3   8       38.37       33.24      2.92 o 
   4  -3   8       49.79       54.60      3.64 o 
   5  -3   8       15.06       13.29      2.58 o 
  -4  -2   8       18.09       16.28      2.97 o 
  -3  -2   8        5.16        5.42      2.37 o 
  -2  -2   8      109.33      110.71      5.50 o 
  -1  -2   8      341.22      324.92      9.90 o 
   0  -2   8      317.44      346.91      9.99 o 
   1  -2   8      136.25      133.75      5.50 o 
   2  -2   8       42.55       46.36      3.41 o 
   3  -2   8      139.39      124.93      5.22 o 
   4  -2   8       17.95       29.35      2.99 o 
   5  -2   8      239.88      233.43      7.62 o 
  -5  -1   8       30.40       33.70      3.76 o 
  -4  -1   8      114.63      106.40      5.26 o 
  -3  -1   8       68.72       68.19      4.19 o 
  -2  -1   8      116.19      126.27      5.64 o 
  -1  -1   8      317.72      318.74      6.32 o 
   0  -1   8      402.41      399.41      8.01 o 
   1  -1   8      136.52      125.22      3.53 o 
   2  -1   8        1.33        0.53      1.06 o 
   3  -1   8      134.78      141.93      5.41 o 
   4  -1   8      183.40      197.37      6.51 o 
  -5   0   8       14.98       24.49      3.26 o 
  -4   0   8       93.09       96.36      4.82 o 
  -3   0   8      281.82      274.38      8.35 o 
  -2   0   8      330.68      298.93      8.95 o 
  -1   0   8       89.71       79.02      2.96 o 
   0   0   8       23.09       22.07      3.45 o 
   1   0   8      157.91      156.43      4.10 o 
   2   0   8      114.86      107.56      4.96 o 
   3   0   8       66.68       69.52      3.78 o 
   4   0   8      134.99      142.98      5.47 o 
   5   0   8       17.83       21.40      2.80 o 
  -5   1   8       50.25       44.02      3.43 o 
  -4   1   8      225.69      220.50      7.38 o 
  -3   1   8        6.06        6.56      1.87 o 
  -2   1   8      125.34      108.57      3.40 o 
  -1   1   8       52.96       49.85      2.44 o 
   0   1   8        8.76        5.18      1.41 o 
   1   1   8       72.64       73.40      2.86 o 
   2   1   8      210.28      215.63      7.08 o 
   3   1   8       61.61       66.50      3.94 o 
   4   1   8      168.18      172.03      6.42 o 
  -5   2   8        0.64        0.85      1.98 o 
  -4   2   8       77.02       81.14      4.24 o 
  -3   2   8      143.99      142.27      5.50 o 
  -2   2   8       55.38       55.42      2.49 o 
  -1   2   8       26.07       30.11      2.06 o 
   0   2   8        9.87       12.03      1.67 o 
   1   2   8       53.27       49.92      3.62 o 
   2   2   8      485.03      450.00     11.70 o 
   3   2   8      149.24      144.46      5.94 o 
   4   2   8        3.55        0.70      1.94 o 
  -5   3   8       62.66       62.28      3.89 o 
  -4   3   8       19.25       22.13      2.85 o 
  -3   3   8       32.62       34.32      2.25 o 
  -2   3   8        5.00       10.36      1.52 o 
  -1   3   8       50.32       46.38      3.48 o 
   0   3   8      344.58      343.07     10.04 o 
   1   3   8      163.71      174.86      6.75 o 
   2   3   8        3.47        5.01      2.21 o 
   3   3   8       69.78       68.32      4.14 o 
  -4   4   8        0.71        1.00      1.77 o 
  -3   4   8        6.74        7.46      1.53 o 
  -2   4   8      168.53      160.24      6.51 o 
  -1   4   8      182.23      193.36      7.29 o 
   0   4   8       24.94       32.44      3.49 o 
   1   4   8      111.09      119.96      5.75 o 
   2   4   8        1.99       -1.31      2.05 o 
  -3   5   8       38.16       36.07      3.59 o 
  -2   5   8        3.87        4.49      2.36 o 
  -1   5   8      135.24      139.93      6.40 o 
   0   5   8       23.43       29.51      3.67 o 
   1   5   8       31.80       36.93      4.00 o 
  -1  -4   9        0.41        0.51      2.10 o 
   0  -4   9       42.64       51.80      3.97 o 
   1  -4   9      103.00      122.84      5.75 o 
   2  -4   9      127.07      138.01      6.13 o 
  -2  -3   9       43.67       32.39      4.19 o 
  -1  -3   9      164.82      179.32      7.46 o 
   0  -3   9      164.33      186.38      7.35 o 
   1  -3   9        0.88       -0.60      1.94 o 
   2  -3   9       99.26      107.96      5.42 o 
   3  -3   9      119.77      117.61      5.42 o 
  -3  -2   9       21.60       17.44      3.56 o 
  -2  -2   9       59.06       59.91      4.41 o 
  -1  -2   9       21.12       24.19      3.48 o 
   0  -2   9      318.35      330.01     10.05 o 
   1  -2   9      190.87      181.15      6.89 o 
   2  -2   9       21.69       28.74      3.27 o 
   3  -2   9        5.98        6.32      2.15 o 
   4  -2   9       54.98       58.87      4.00 o 
  -3  -1   9        3.34        4.43      2.43 o 
  -2  -1   9      155.49      159.82      4.49 o 
  -1  -1   9      209.07      219.22      8.11 o 
   0  -1   9       85.73       96.58      5.30 o 
   1  -1   9       64.87       72.26      4.27 o 
   2  -1   9       44.79       48.28      3.60 o 
   3  -1   9        1.90        3.83      1.93 o 
  -4   0   9      158.84      152.78      6.51 o 
  -3   0   9      172.74      163.18      6.65 o 
  -2   0   9       18.67       19.13      3.15 o 
  -1   0   9       57.91       65.70      2.97 o 
   0   0   9       79.16       84.60      3.74 o 
   1   0   9       16.26       21.81      2.59 o 
   2   0   9       55.86       74.87      3.54 o 
   3   0   9       97.53      103.33      4.95 o 
   4   0   9        6.20        4.27      2.02 o 
  -4   1   9        4.70        1.11      2.23 o 
  -3   1   9      152.36      148.64      6.12 o 
  -2   1   9      107.97      103.27      3.55 o 
  -1   1   9       13.45       14.44      1.95 o 
   0   1   9       31.19       39.82      2.51 o 
   1   1   9      114.72      123.14      5.39 o 
   2   1   9       13.30       10.70      2.51 o 
   3   1   9      100.05       96.73      4.90 o 
  -4   2   9       31.70       31.00      3.07 o 
  -3   2   9       67.69       70.12      3.71 o 
  -2   2   9      105.22      101.75      3.51 o 
  -1   2   9       68.26       66.96      2.97 o 
   0   2   9        4.29        3.62      2.34 o 
   1   2   9       97.30       97.69      5.11 o 
   2   2   9       49.74       46.38      3.86 o 
   3   2   9       98.31       92.36      4.88 o 
  -3   3   9       36.26       32.58      2.18 o 
  -2   3   9        2.30        1.77      2.59 o 
  -1   3   9      103.15      108.77      5.47 o 
   0   3   9       19.26       28.26      3.62 o 
   1   3   9       86.87       85.22      5.04 o 
   2   3   9       84.95       76.62      4.76 o 
  -2   4   9        3.18        5.61      2.31 o 
  -1   4   9       92.15       93.47      5.22 o 
   0   4   9      146.16      147.29      6.64 o 
  -1  -2  10      120.03      129.08      6.45 o 
   0  -2  10      114.22      115.66      5.88 o 
   1  -2  10       38.81       38.89      3.54 o 
  -1  -1  10       58.23       55.99      4.62 o 
   0  -1  10       30.59       38.40      4.06 o 
   1  -1  10      101.98      100.69      5.18 o 
   2  -1  10       13.60       16.42      2.85 o 
  -2   0  10       45.73       46.27      2.78 o 
  -1   0  10       28.28       26.27      2.48 o 
   0   0  10        1.34        1.70      1.62 o 
   1   0  10       99.13      109.09      6.36 o 
  -2   1  10        0.67        0.08      1.55 o 
  -1   1  10       16.15       16.03      2.19 o 
   0   1  10       36.40       42.77      2.77 o 
   1   1  10      118.31      124.18      5.85 o 
                                                 
